# Supplementary material for: Reprogramming of Retrotransposon Activity during Speciation of the Genus Citrus
Source: Genome Biol Evol. 2019 Nov 9;11(12):3478–95. doi: 10.1093/gbe/evz246 (PMC7145672; doi:10.1093/gbe/evz246)
Supplement: evz246_Supplementary_Data [file evz246_supplementary_data.zip › Supplementary tables 1-3.xls]

## Sheet: Supplementary Table 1
SRA accession code	Sample abreviation	Common name	Data was retrieved from the SRA using the codes specified in the table. The naming convention and the sample accession common name are shown. Wild chinese mandarins without a known common name were noted as Chinese mandarin (1 - 31)
SRX371962	CLM	Clementine mandarin
SRX3298480	CLP	Cleopatra mandarin
SRX3298481	CSM	Changsha mandarin
SRX3298482	DNC	Dancy mandarin
SRX3298483	KNG	King mandarin
SRX3298465	KSH	Kishu mandarin
SRX372665	PNK	Ponkan mandarin
SRX3298473	SCM	Sun Chun Sha mandarin
SRX3298464	TBM	Tachibana mandarin
SRX3298475	UNS	Satsuma mandarin
SRX372685	WLM	Willowleaf mandarin
SRX372687	WMM	W. Murcott mandarin
SRX2178448	R01	Chinese mandarin 1
SRX2177849	R02	Chinese mandarin 2
SRX2177806	R03	Chinese mandarin 3
SRX1923226	R04	Chinese mandarin 4
SRX1922157	R05	Chinese mandarin 5
SRX1922136	R06	Chinese mandarin 6
SRX1922109	R07	Chinese mandarin 7
SRX1906045	R08	Chinese mandarin 8
SRX1905992	R09	Chinese mandarin 9
SRX1905979	R10	Chinese mandarin 10
SRX1904603	R11	Chinese mandarin 11
SRX1904247	R12	Chinese mandarin 12
SRX1904234	R13	Chinese mandarin 13
SRX1904214	R14	Chinese mandarin 14
SRX1904177	R15	Chinese mandarin 15
SRX1903372	R16	Chinese mandarin 16
SRX1901508	R17	Chinese mandarin 17
SRX1901493	R18	Chinese mandarin 18
SRX1901484	R19	Chinese mandarin 19
SRX1901458	R20	Chinese mandarin 20
SRX1901417	R21	Chinese mandarin 21
SRX1901408	R22	Chinese mandarin 22
SRX1901407	R23	Chinese mandarin 23
SRX1901265	R24	Chinese mandarin 24
SRX1901202	R25	Chinese mandarin 25
SRX3030196	R26	Chinese mandarin 26
SRX3030172	R27	Chinese mandarin 27
SRX3030222	R28	Chinese mandarin 28
SRX2977418	R29	Chinese mandarin 29
SRX3030557	R30	Chinese mandarin 30
SRX3032880	R31	Chinese mandarin 31

## Sheet: Supplementary Table 2
Spearman rank correlation test	Citrus clementina	Citrus ichangensis	Citrus reticulata	Citrus maxima	Citrus medica	Citrus sinensis	Citrus unshiu	Severinia buxifolia
LTR-RT cores abundance and genic content	-0,899 *	-0,617 *	-0,708 *	-0,691 *	-0,411 *	-0,874 *	-0,601 *	-0,527 *
New LTR-RT insertions and genic content	-0,026	0,035	0,048	-0,216 *	0,034	-0,265 *	0,054	0,060
sLTR to tLTR proportion and genic content	0,297 *	0,148 *	0,194 *	0,302 *	0,298 *	0,242 *	0,207 *	0,137 *
nsLTR to tLTR proportion and genic content	-0,056	-0,122 *	-0,085	0,101	0,093 *	-0,054	-0,073 *	-0,057
pLTR to tLTR proportion and genic content	-0.281 *	-0.06	-0.146 *	-0.332 *	-0.323 *	-0.256 *	-0.166 *	-0.128 *
TotalLTR abundance and genic content	-0,801 *	-0,334 *	-0,316 *	-0,762 *	-0,451 *	-0,925 *	-0,201 *	-0,296 *
* p-value < 0.05

## Sheet: Supplementary Table 3
Scaffold	Start	End	Lineage	Superfamily	Species	Completeness
scaffold_1	62670	65381	Tork	Copia	Ccle	Core
scaffold_1	223990	226836	Athila	Gypsy	Ccle	Complete
scaffold_1	297240	300304	Tat	Gypsy	Ccle	Complete
scaffold_1	322885	325033	CRM	Gypsy	Ccle	Core
scaffold_1	396093	398892	Retrofit	Copia	Ccle	Complete
scaffold_1	673096	675735	Oryco	Copia	Ccle	Complete
scaffold_1	771908	774337	Retrofit	Copia	Ccle	Core
scaffold_1	799310	802019	Tork	Copia	Ccle	Complete
scaffold_1	1299700	1302425	Retrofit	Copia	Ccle	Complete
scaffold_1	1331463	1333269	Tork	Copia	Ccle	Core
scaffold_1	1338709	1341461	Tork	Copia	Ccle	Complete
scaffold_1	1375446	1377578	CRM	Gypsy	Ccle	Core
scaffold_1	1563410	1566599	Tat	Gypsy	Ccle	Complete
scaffold_1	1720058	1722827	Retrofit	Copia	Ccle	Complete
scaffold_1	1960056	1963034	Galadriel	Gypsy	Ccle	Complete
scaffold_1	2161268	2163934	CRM	Gypsy	Ccle	Complete
scaffold_1	2277789	2280528	Oryco	Copia	Ccle	Complete
scaffold_1	2304462	2307641	Tat	Gypsy	Ccle	Complete
scaffold_1	2339414	2342379	Retrofit	Copia	Ccle	Complete
scaffold_1	2354234	2357453	Tat	Gypsy	Ccle	Complete
scaffold_1	2372314	2374328	Tork	Copia	Ccle	Complete
scaffold_1	2392039	2394885	Athila	Gypsy	Ccle	Core
scaffold_1	2412499	2415247	Tork	Copia	Ccle	Complete
scaffold_1	2859701	2862532	Athila	Gypsy	Ccle	Core
scaffold_1	3089728	3092440	Tork	Copia	Ccle	Complete
scaffold_1	3166155	3168879	Retrofit	Copia	Ccle	Complete
scaffold_1	3319928	3321966	CRM	Gypsy	Ccle	Core
scaffold_1	3580625	3583471	Athila	Gypsy	Ccle	Complete
scaffold_1	3642574	3644607	Tork	Copia	Ccle	Complete
scaffold_1	3690719	3693518	Tork	Copia	Ccle	Complete
scaffold_1	3899605	3902814	Tat	Gypsy	Ccle	Complete
scaffold_1	4690330	4693156	Athila	Gypsy	Ccle	Complete
scaffold_1	4741385	4744093	Tork	Copia	Ccle	Complete
scaffold_1	4787201	4790018	Retrofit	Copia	Ccle	Complete
scaffold_1	4796648	4799959	Tork	Copia	Ccle	Complete
scaffold_1	4813210	4816008	Athila	Gypsy	Ccle	Core
scaffold_1	4823056	4825128	Tork	Copia	Ccle	Complete
scaffold_1	4838029	4840598	Tork	Copia	Ccle	Complete
scaffold_1	5339277	5342072	Retrofit	Copia	Ccle	Complete
scaffold_1	5345355	5348062	Tork	Copia	Ccle	Core
scaffold_1	5422554	5424701	Athila	Gypsy	Ccle	Complete
scaffold_1	5429111	5431818	Retrofit	Copia	Ccle	Core
scaffold_1	5590345	5593081	Retrofit	Copia	Ccle	Complete
scaffold_1	5597649	5600441	Tork	Copia	Ccle	Complete
scaffold_1	5602653	5605306	Tork	Copia	Ccle	Complete
scaffold_1	5616617	5619270	Tork	Copia	Ccle	Complete
scaffold_1	5627726	5630063	Tork	Copia	Ccle	Core
scaffold_1	5634213	5636944	Tork	Copia	Ccle	Complete
scaffold_1	5662631	5665477	Athila	Gypsy	Ccle	Complete
scaffold_1	5721886	5724538	SIRE	Copia	Ccle	Complete
scaffold_1	5738315	5740483	Tork	Copia	Ccle	Core
scaffold_1	5822843	5825754	Del	Gypsy	Ccle	Complete
scaffold_1	5879467	5882125	Tork	Copia	Ccle	Core
scaffold_1	5906512	5909386	Reina	Gypsy	Ccle	Complete
scaffold_1	5974454	5976959	Tork	Copia	Ccle	Core
scaffold_1	6016618	6018274	Athila	Gypsy	Ccle	Core
scaffold_1	6109318	6110976	Athila	Gypsy	Ccle	Core
scaffold_1	6138553	6140196	Athila	Gypsy	Ccle	Core
scaffold_1	6198985	6201801	Athila	Gypsy	Ccle	Core
scaffold_1	6253233	6255947	SIRE	Copia	Ccle	Complete
scaffold_1	6271907	6275122	Tat	Gypsy	Ccle	Complete
scaffold_1	6279901	6283104	Tat	Gypsy	Ccle	Core
scaffold_1	6529613	6532458	Athila	Gypsy	Ccle	Complete
scaffold_1	6667363	6670031	SIRE	Copia	Ccle	Complete
scaffold_1	6686726	6689572	Athila	Gypsy	Ccle	Complete
scaffold_1	6696945	6699125	Athila	Gypsy	Ccle	Core
scaffold_1	6703374	6706196	Athila	Gypsy	Ccle	Complete
scaffold_1	6742809	6745655	Athila	Gypsy	Ccle	Complete
scaffold_1	6868625	6871278	Tork	Copia	Ccle	Complete
scaffold_1	6956106	6958442	Retrofit	Copia	Ccle	Core
scaffold_1	6963095	6965796	Tork	Copia	Ccle	Core
scaffold_1	7081891	7085080	Tat	Gypsy	Ccle	Core
scaffold_1	7093731	7096580	Athila	Gypsy	Ccle	Complete
scaffold_1	7109273	7111924	SIRE	Copia	Ccle	Core
scaffold_1	7199427	7202253	Athila	Gypsy	Ccle	Complete
scaffold_1	7242793	7245475	SIRE	Copia	Ccle	Complete
scaffold_1	7310432	7313241	Athila	Gypsy	Ccle	Complete
scaffold_1	7317058	7319626	SIRE	Copia	Ccle	Core
scaffold_1	7341449	7343277	Athila	Gypsy	Ccle	Core
scaffold_1	7347520	7350356	Athila	Gypsy	Ccle	Complete
scaffold_1	7478046	7480486	Tork	Copia	Ccle	Core
scaffold_1	7532271	7534945	SIRE	Copia	Ccle	Complete
scaffold_1	7538744	7541514	Athila	Gypsy	Ccle	Core
scaffold_1	7587955	7590113	Galadriel	Gypsy	Ccle	Complete
scaffold_1	7616018	7618737	Tork	Copia	Ccle	Complete
scaffold_1	7628181	7630564	Tork	Copia	Ccle	Core
scaffold_1	7650522	7653152	Tork	Copia	Ccle	Core
scaffold_1	7815220	7818065	Athila	Gypsy	Ccle	Complete
scaffold_1	7826150	7828988	Athila	Gypsy	Ccle	Complete
scaffold_1	7898252	7901010	Tork	Copia	Ccle	Complete
scaffold_1	7967129	7969862	Athila	Gypsy	Ccle	Core
scaffold_1	8096514	8099525	Tat	Gypsy	Ccle	Complete
scaffold_1	8154059	8156905	Athila	Gypsy	Ccle	Complete
scaffold_1	8444334	8447015	SIRE	Copia	Ccle	Complete
scaffold_1	8470272	8473118	Athila	Gypsy	Ccle	Complete
scaffold_1	8490542	8493361	Athila	Gypsy	Ccle	Core
scaffold_1	8499630	8502475	Athila	Gypsy	Ccle	Complete
scaffold_1	8522945	8525789	Athila	Gypsy	Ccle	Complete
scaffold_1	8554626	8557616	Retrofit	Copia	Ccle	Complete
scaffold_1	8646991	8649671	Athila	Gypsy	Ccle	Core
scaffold_1	8703502	8706498	Retrofit	Copia	Ccle	Core
scaffold_1	8713042	8715735	Athila	Gypsy	Ccle	Complete
scaffold_1	8748202	8750836	Tork	Copia	Ccle	Core
scaffold_1	8757676	8760207	SIRE	Copia	Ccle	Complete
scaffold_1	8801810	8804515	Retrofit	Copia	Ccle	Core
scaffold_1	8910805	8913477	SIRE	Copia	Ccle	Complete
scaffold_1	8921480	8924127	Tork	Copia	Ccle	Core
scaffold_1	8924727	8927028	Tork	Copia	Ccle	Core
scaffold_1	8938481	8941324	Athila	Gypsy	Ccle	Complete
scaffold_1	8945598	8947306	SIRE	Copia	Ccle	Complete
scaffold_1	9038930	9041813	Tork	Copia	Ccle	Core
scaffold_1	9066628	9069588	Tat	Gypsy	Ccle	Core
scaffold_1	9086923	9089527	Tork	Copia	Ccle	Complete
scaffold_1	9116458	9118767	Athila	Gypsy	Ccle	Core
scaffold_1	9146799	9149644	Athila	Gypsy	Ccle	Complete
scaffold_1	9155835	9158249	Athila	Gypsy	Ccle	Core
scaffold_1	9165631	9168312	SIRE	Copia	Ccle	Complete
scaffold_1	9336745	9339412	SIRE	Copia	Ccle	Complete
scaffold_1	9408070	9410822	Retrofit	Copia	Ccle	Complete
scaffold_1	9472098	9474944	Athila	Gypsy	Ccle	Core
scaffold_1	9510467	9513086	Tork	Copia	Ccle	Core
scaffold_1	9535707	9538415	Retrofit	Copia	Ccle	Complete
scaffold_1	9569986	9572701	Tork	Copia	Ccle	Complete
scaffold_1	9615294	9617922	SIRE	Copia	Ccle	Complete
scaffold_1	9643770	9646597	Athila	Gypsy	Ccle	Core
scaffold_1	9760009	9762901	Del	Gypsy	Ccle	Core
scaffold_1	9779591	9781211	Athila	Gypsy	Ccle	Core
scaffold_1	9787492	9790337	Athila	Gypsy	Ccle	Core
scaffold_1	9795955	9798674	SIRE	Copia	Ccle	Complete
scaffold_1	9830242	9832750	SIRE	Copia	Ccle	Core
scaffold_1	9846584	9849602	Reina	Gypsy	Ccle	Complete
scaffold_1	9860575	9862955	SIRE	Copia	Ccle	Core
scaffold_1	9867230	9870055	Athila	Gypsy	Ccle	Complete
scaffold_1	9925550	9928219	SIRE	Copia	Ccle	Complete
scaffold_1	9941886	9943966	SIRE	Copia	Ccle	Complete
scaffold_1	9956446	9958458	Athila	Gypsy	Ccle	Core
scaffold_1	9963567	9966234	SIRE	Copia	Ccle	Complete
scaffold_1	9974426	9976771	CRM	Gypsy	Ccle	Core
scaffold_1	10020301	10023147	Athila	Gypsy	Ccle	Complete
scaffold_1	10068152	10070915	Athila	Gypsy	Ccle	Core
scaffold_1	10077493	10080171	Athila	Gypsy	Ccle	Core
scaffold_1	10085387	10088898	SIRE	Copia	Ccle	Core
scaffold_1	10094284	10097122	Athila	Gypsy	Ccle	Core
scaffold_1	10145318	10148106	Athila	Gypsy	Ccle	Core
scaffold_1	10160982	10162605	Tork	Copia	Ccle	Complete
scaffold_1	10165850	10168771	Del	Gypsy	Ccle	Complete
scaffold_1	10176967	10179812	Athila	Gypsy	Ccle	Complete
scaffold_1	10186658	10189501	Athila	Gypsy	Ccle	Core
scaffold_1	10200388	10203157	Athila	Gypsy	Ccle	Core
scaffold_1	10207767	10210429	SIRE	Copia	Ccle	Complete
scaffold_1	10258747	10260766	Athila	Gypsy	Ccle	Core
scaffold_1	10273816	10276468	Athila	Gypsy	Ccle	Core
scaffold_1	10295009	10297636	SIRE	Copia	Ccle	Complete
scaffold_1	10313350	10316196	Athila	Gypsy	Ccle	Complete
scaffold_1	10349462	10352378	Retrofit	Copia	Ccle	Core
scaffold_1	10371755	10374578	Athila	Gypsy	Ccle	Complete
scaffold_1	10380212	10383020	Tork	Copia	Ccle	Core
scaffold_1	10483905	10486750	Reina	Gypsy	Ccle	Complete
scaffold_1	10517608	10520444	Reina	Gypsy	Ccle	Complete
scaffold_1	10721458	10724117	SIRE	Copia	Ccle	Complete
scaffold_1	10726983	10729033	Tat	Gypsy	Ccle	Core
scaffold_1	10736194	10738999	Athila	Gypsy	Ccle	Complete
scaffold_1	10765986	10768786	Athila	Gypsy	Ccle	Complete
scaffold_1	10779021	10781707	SIRE	Copia	Ccle	Complete
scaffold_1	10839051	10841869	Athila	Gypsy	Ccle	Complete
scaffold_1	10907773	10910616	Athila	Gypsy	Ccle	Complete
scaffold_1	10931388	10933031	Athila	Gypsy	Ccle	Complete
scaffold_1	10951624	10954616	Retrofit	Copia	Ccle	Complete
scaffold_1	10957778	10960434	Retrofit	Copia	Ccle	Complete
scaffold_1	11056552	11059134	CRM	Gypsy	Ccle	Core
scaffold_1	11142915	11145590	SIRE	Copia	Ccle	Complete
scaffold_1	11155162	11157972	Athila	Gypsy	Ccle	Core
scaffold_1	11162867	11164594	SIRE	Copia	Ccle	Core
scaffold_1	11175273	11177943	SIRE	Copia	Ccle	Core
scaffold_1	11192091	11194881	Athila	Gypsy	Ccle	Complete
scaffold_1	11279068	11281069	Athila	Gypsy	Ccle	Complete
scaffold_1	11288190	11291011	Athila	Gypsy	Ccle	Complete
scaffold_1	11331115	11333944	Reina	Gypsy	Ccle	Complete
scaffold_1	11372894	11375719	Athila	Gypsy	Ccle	Complete
scaffold_1	11422187	11424802	Tork	Copia	Ccle	Complete
scaffold_1	11429450	11431474	CRM	Gypsy	Ccle	Core
scaffold_1	11438349	11440294	Athila	Gypsy	Ccle	Complete
scaffold_1	11460602	11463449	Athila	Gypsy	Ccle	Complete
scaffold_1	11470743	11473588	Athila	Gypsy	Ccle	Core
scaffold_1	11477865	11479922	SIRE	Copia	Ccle	Complete
scaffold_1	11533848	11536520	Retrofit	Copia	Ccle	Complete
scaffold_1	11582163	11584484	Athila	Gypsy	Ccle	Core
scaffold_1	11613983	11616790	Athila	Gypsy	Ccle	Complete
scaffold_1	11622158	11625050	Del	Gypsy	Ccle	Core
scaffold_1	11647732	11650568	Athila	Gypsy	Ccle	Complete
scaffold_1	11683340	11685708	SIRE	Copia	Ccle	Core
scaffold_1	11722862	11725483	Athila	Gypsy	Ccle	Complete
scaffold_1	11737641	11739602	Athila	Gypsy	Ccle	Core
scaffold_1	11765594	11768410	Athila	Gypsy	Ccle	Core
scaffold_1	11772884	11775708	Retrofit	Copia	Ccle	Complete
scaffold_1	11811492	11815209	Athila	Gypsy	Ccle	Complete
scaffold_1	11817565	11819303	Athila	Gypsy	Ccle	Complete
scaffold_1	11829762	11832214	Athila	Gypsy	Ccle	Complete
scaffold_1	11852705	11855369	SIRE	Copia	Ccle	Complete
scaffold_1	11884192	11887019	Athila	Gypsy	Ccle	Complete
scaffold_1	11909717	11912563	Athila	Gypsy	Ccle	Complete
scaffold_1	11966991	11969680	Tork	Copia	Ccle	Core
scaffold_1	11978225	11981069	Athila	Gypsy	Ccle	Complete
scaffold_1	12058621	12061101	CRM	Gypsy	Ccle	Core
scaffold_1	12070210	12073021	Athila	Gypsy	Ccle	Complete
scaffold_1	12254148	12255919	CRM	Gypsy	Ccle	Core
scaffold_1	12268397	12271208	Athila	Gypsy	Ccle	Core
scaffold_1	12346692	12348965	Del	Gypsy	Ccle	Core
scaffold_1	12352324	12353876	CRM	Gypsy	Ccle	Core
scaffold_1	12478056	12480476	CRM	Gypsy	Ccle	Complete
scaffold_1	12556364	12558212	Del	Gypsy	Ccle	Core
scaffold_1	12559086	12561873	Del	Gypsy	Ccle	Core
scaffold_1	12563593	12565427	CRM	Gypsy	Ccle	Core
scaffold_1	12604179	12606613	Athila	Gypsy	Ccle	Complete
scaffold_1	12657261	12660063	Del	Gypsy	Ccle	Complete
scaffold_1	12685862	12687836	CRM	Gypsy	Ccle	Core
scaffold_1	12725142	12726756	CRM	Gypsy	Ccle	Core
scaffold_1	12739452	12741383	Athila	Gypsy	Ccle	Complete
scaffold_1	12748886	12750552	Athila	Gypsy	Ccle	Core
scaffold_1	12774903	12777689	Athila	Gypsy	Ccle	Complete
scaffold_1	12830266	12833111	Athila	Gypsy	Ccle	Complete
scaffold_1	12839739	12842273	Athila	Gypsy	Ccle	Core
scaffold_1	12859233	12861868	SIRE	Copia	Ccle	Complete
scaffold_1	12878308	12881243	Retrofit	Copia	Ccle	Complete
scaffold_1	12916837	12919489	CRM	Gypsy	Ccle	Core
scaffold_1	12928066	12930947	Athila	Gypsy	Ccle	Complete
scaffold_1	13004838	13007540	Tork	Copia	Ccle	Complete
scaffold_1	13016670	13019515	Athila	Gypsy	Ccle	Complete
scaffold_1	13105004	13107675	SIRE	Copia	Ccle	Complete
scaffold_1	13170760	13172616	Athila	Gypsy	Ccle	Complete
scaffold_1	13183686	13186354	SIRE	Copia	Ccle	Complete
scaffold_1	13211783	13214281	Retrofit	Copia	Ccle	Core
scaffold_1	13219512	13222355	Athila	Gypsy	Ccle	Complete
scaffold_1	13243083	13245928	Athila	Gypsy	Ccle	Core
scaffold_1	13285943	13288647	Athila	Gypsy	Ccle	Complete
scaffold_1	13360715	13362000	SIRE	Copia	Ccle	Core
scaffold_1	13366874	13369427	Athila	Gypsy	Ccle	Core
scaffold_1	13374264	13376699	SIRE	Copia	Ccle	Complete
scaffold_1	13459665	13461716	Athila	Gypsy	Ccle	Core
scaffold_1	13481902	13484544	SIRE	Copia	Ccle	Core
scaffold_1	13494174	13496802	CRM	Gypsy	Ccle	Complete
scaffold_1	13499957	13501767	SIRE	Copia	Ccle	Core
scaffold_1	13511817	13514608	Tork	Copia	Ccle	Complete
scaffold_1	13567021	13569667	CRM	Gypsy	Ccle	Complete
scaffold_1	13602422	13604366	CRM	Gypsy	Ccle	Core
scaffold_1	13640326	13643152	Athila	Gypsy	Ccle	Complete
scaffold_1	13660361	13663199	Athila	Gypsy	Ccle	Complete
scaffold_1	13679967	13682727	Athila	Gypsy	Ccle	Core
scaffold_1	13687552	13690397	Athila	Gypsy	Ccle	Complete
scaffold_1	13719309	13721301	SIRE	Copia	Ccle	Core
scaffold_1	13763700	13766527	Reina	Gypsy	Ccle	Complete
scaffold_1	13777619	13780222	Athila	Gypsy	Ccle	Core
scaffold_1	13800847	13803693	Athila	Gypsy	Ccle	Complete
scaffold_1	13824143	13825706	Athila	Gypsy	Ccle	Core
scaffold_1	13881664	13884466	Reina	Gypsy	Ccle	Complete
scaffold_1	13891903	13894706	Athila	Gypsy	Ccle	Complete
scaffold_1	13914578	13917423	Athila	Gypsy	Ccle	Complete
scaffold_1	13960679	13961967	SIRE	Copia	Ccle	Complete
scaffold_1	14000137	14002109	CRM	Gypsy	Ccle	Complete
scaffold_1	14060866	14063712	Athila	Gypsy	Ccle	Complete
scaffold_1	14184461	14186152	Athila	Gypsy	Ccle	Core
scaffold_1	14212698	14214945	SIRE	Copia	Ccle	Core
scaffold_1	14224219	14226928	Athila	Gypsy	Ccle	Core
scaffold_1	14232022	14234685	SIRE	Copia	Ccle	Complete
scaffold_1	14244321	14247197	Retrofit	Copia	Ccle	Complete
scaffold_1	14296281	14299033	Athila	Gypsy	Ccle	Core
scaffold_1	14320913	14323558	Athila	Gypsy	Ccle	Complete
scaffold_1	14364009	14366855	Athila	Gypsy	Ccle	Complete
scaffold_1	14429800	14431719	Athila	Gypsy	Ccle	Core
scaffold_1	14435485	14438149	SIRE	Copia	Ccle	Complete
scaffold_1	14473945	14476608	SIRE	Copia	Ccle	Complete
scaffold_1	14493523	14496302	Tork	Copia	Ccle	Complete
scaffold_1	14513350	14516052	Tork	Copia	Ccle	Complete
scaffold_1	14565136	14567981	Retrofit	Copia	Ccle	Complete
scaffold_1	14579185	14581879	Athila	Gypsy	Ccle	Complete
scaffold_1	14621527	14624104	SIRE	Copia	Ccle	Complete
scaffold_1	14672270	14675039	Retrofit	Copia	Ccle	Complete
scaffold_1	14731471	14734687	Tat	Gypsy	Ccle	Complete
scaffold_1	14753432	14756090	Tork	Copia	Ccle	Complete
scaffold_1	14800547	14803008	CRM	Gypsy	Ccle	Core
scaffold_1	14813022	14815755	Athila	Gypsy	Ccle	Core
scaffold_1	14830658	14833555	Retrofit	Copia	Ccle	Core
scaffold_1	14902657	14905091	Athila	Gypsy	Ccle	Complete
scaffold_1	14918901	14921558	Tork	Copia	Ccle	Core
scaffold_1	15023955	15026611	SIRE	Copia	Ccle	Complete
scaffold_1	15061081	15063856	Athila	Gypsy	Ccle	Core
scaffold_1	15088957	15091801	Athila	Gypsy	Ccle	Complete
scaffold_1	15114694	15117518	Athila	Gypsy	Ccle	Complete
scaffold_1	15146762	15149223	Tork	Copia	Ccle	Complete
scaffold_1	15168854	15171700	Athila	Gypsy	Ccle	Complete
scaffold_1	15191638	15194283	SIRE	Copia	Ccle	Complete
scaffold_1	15264545	15267391	Athila	Gypsy	Ccle	Complete
scaffold_1	15330868	15333538	SIRE	Copia	Ccle	Complete
scaffold_1	15393881	15396703	Athila	Gypsy	Ccle	Complete
scaffold_1	15401283	15403188	Galadriel	Gypsy	Ccle	Complete
scaffold_1	15427921	15430184	Tork	Copia	Ccle	Core
scaffold_1	15442993	15445972	Galadriel	Gypsy	Ccle	Complete
scaffold_1	15462707	15465552	Athila	Gypsy	Ccle	Complete
scaffold_1	15487786	15490532	Retrofit	Copia	Ccle	Core
scaffold_1	15519257	15520975	Athila	Gypsy	Ccle	Complete
scaffold_1	15529544	15532390	Athila	Gypsy	Ccle	Complete
scaffold_1	15545336	15548181	Athila	Gypsy	Ccle	Complete
scaffold_1	15555599	15557495	Athila	Gypsy	Ccle	Core
scaffold_1	15562684	15565359	SIRE	Copia	Ccle	Core
scaffold_1	15568517	15571185	SIRE	Copia	Ccle	Complete
scaffold_1	15578903	15581478	Retrofit	Copia	Ccle	Core
scaffold_1	15617980	15620826	Athila	Gypsy	Ccle	Complete
scaffold_1	15647525	15650193	SIRE	Copia	Ccle	Complete
scaffold_1	15668677	15671234	Athila	Gypsy	Ccle	Core
scaffold_1	15678928	15680546	Athila	Gypsy	Ccle	Core
scaffold_1	15695353	15697611	Athila	Gypsy	Ccle	Core
scaffold_1	15735995	15739144	Tat	Gypsy	Ccle	Core
scaffold_1	15759559	15762344	Retrofit	Copia	Ccle	Complete
scaffold_1	15779623	15782468	Athila	Gypsy	Ccle	Complete
scaffold_1	15819464	15822034	Tork	Copia	Ccle	Core
scaffold_1	15850554	15853228	Tork	Copia	Ccle	Complete
scaffold_1	15924340	15927186	Athila	Gypsy	Ccle	Complete
scaffold_1	15985958	15987729	Del	Gypsy	Ccle	Core
scaffold_1	16010053	16012899	Athila	Gypsy	Ccle	Complete
scaffold_1	16025458	16028221	Athila	Gypsy	Ccle	Complete
scaffold_1	16075914	16078695	Retrofit	Copia	Ccle	Complete
scaffold_1	16112196	16115053	Athila	Gypsy	Ccle	Complete
scaffold_1	16126592	16129284	Athila	Gypsy	Ccle	Core
scaffold_1	16149637	16152469	Reina	Gypsy	Ccle	Complete
scaffold_1	16184522	16187257	Athila	Gypsy	Ccle	Complete
scaffold_1	16283351	16285391	Athila	Gypsy	Ccle	Core
scaffold_1	16301832	16304446	Tork	Copia	Ccle	Core
scaffold_1	16332457	16335095	SIRE	Copia	Ccle	Complete
scaffold_1	16513287	16515307	SIRE	Copia	Ccle	Core
scaffold_1	16530246	16532044	Tork	Copia	Ccle	Core
scaffold_1	16550333	16552566	CRM	Gypsy	Ccle	Complete
scaffold_1	16708829	16711674	Athila	Gypsy	Ccle	Complete
scaffold_1	16754552	16757530	Galadriel	Gypsy	Ccle	Complete
scaffold_1	16785594	16788806	Tat	Gypsy	Ccle	Complete
scaffold_1	16799201	16801999	Tork	Copia	Ccle	Complete
scaffold_1	16811284	16813937	SIRE	Copia	Ccle	Complete
scaffold_1	16825877	16829039	Tat	Gypsy	Ccle	Complete
scaffold_1	16837343	16839790	SIRE	Copia	Ccle	Complete
scaffold_1	16852122	16854814	Galadriel	Gypsy	Ccle	Core
scaffold_1	16862979	16865725	Athila	Gypsy	Ccle	Complete
scaffold_1	16880419	16883265	Athila	Gypsy	Ccle	Core
scaffold_1	16888245	16891090	Athila	Gypsy	Ccle	Complete
scaffold_1	16910111	16912785	SIRE	Copia	Ccle	Complete
scaffold_1	16953971	16956861	Del	Gypsy	Ccle	Core
scaffold_1	17051176	17054250	Tat	Gypsy	Ccle	Complete
scaffold_1	17092788	17095749	Tat	Gypsy	Ccle	Complete
scaffold_1	17115703	17118329	SIRE	Copia	Ccle	Complete
scaffold_1	17130353	17132843	Tork	Copia	Ccle	Complete
scaffold_1	17200625	17203320	Retrofit	Copia	Ccle	Complete
scaffold_1	17244850	17247621	Tork	Copia	Ccle	Complete
scaffold_1	17270631	17273427	Tork	Copia	Ccle	Complete
scaffold_1	17283847	17286673	Athila	Gypsy	Ccle	Complete
scaffold_1	17327524	17330118	Tork	Copia	Ccle	Complete
scaffold_1	17446338	17449005	CRM	Gypsy	Ccle	Complete
scaffold_1	17606706	17609528	Retrofit	Copia	Ccle	Complete
scaffold_1	17640151	17643755	Tat	Gypsy	Ccle	Complete
scaffold_1	17654518	17657712	Tat	Gypsy	Ccle	Complete
scaffold_1	17662889	17665896	Galadriel	Gypsy	Ccle	Complete
scaffold_1	17765718	17768936	Tat	Gypsy	Ccle	Complete
scaffold_1	17825318	17828141	Athila	Gypsy	Ccle	Core
scaffold_1	17946856	17949618	Athila	Gypsy	Ccle	Core
scaffold_1	17954439	17956413	Athila	Gypsy	Ccle	Complete
scaffold_1	17964994	17966672	Galadriel	Gypsy	Ccle	Core
scaffold_1	18076465	18079283	Reina	Gypsy	Ccle	Complete
scaffold_1	18152897	18154514	Athila	Gypsy	Ccle	Complete
scaffold_1	18195212	18197727	Oryco	Copia	Ccle	Core
scaffold_1	18220422	18223050	Oryco	Copia	Ccle	Complete
scaffold_1	18228224	18229790	Tork	Copia	Ccle	Core
scaffold_1	18233634	18236316	Tork	Copia	Ccle	Complete
scaffold_1	18251485	18253600	Tork	Copia	Ccle	Core
scaffold_1	18532671	18535842	Tat	Gypsy	Ccle	Complete
scaffold_1	18554000	18556567	Tork	Copia	Ccle	Complete
scaffold_1	18616011	18618566	Tat	Gypsy	Ccle	Complete
scaffold_1	18641851	18644695	Athila	Gypsy	Ccle	Complete
scaffold_1	18654494	18657292	Athila	Gypsy	Ccle	Complete
scaffold_1	18664850	18666947	Tat	Gypsy	Ccle	Core
scaffold_1	18738953	18742169	Tat	Gypsy	Ccle	Complete
scaffold_1	18753207	18755186	Tat	Gypsy	Ccle	Core
scaffold_1	18858166	18860922	Athila	Gypsy	Ccle	Complete
scaffold_1	18870602	18873402	Tork	Copia	Ccle	Core
scaffold_1	18946940	18950157	Tat	Gypsy	Ccle	Complete
scaffold_1	18994304	18997517	Tat	Gypsy	Ccle	Complete
scaffold_1	19023528	19026053	Tork	Copia	Ccle	Complete
scaffold_1	19131594	19133316	Tork	Copia	Ccle	Core
scaffold_1	19141872	19144718	Athila	Gypsy	Ccle	Complete
scaffold_1	19183061	19185738	SIRE	Copia	Ccle	Core
scaffold_1	19208500	19211280	Tork	Copia	Ccle	Complete
scaffold_1	19236534	19239751	Tat	Gypsy	Ccle	Core
scaffold_1	19259694	19262612	Athila	Gypsy	Ccle	Core
scaffold_1	19269872	19272699	Athila	Gypsy	Ccle	Complete
scaffold_1	19364403	19366596	Tork	Copia	Ccle	Core
scaffold_1	19416951	19420032	Tat	Gypsy	Ccle	Complete
scaffold_1	19436909	19439564	Tork	Copia	Ccle	Core
scaffold_1	19471139	19474354	Tat	Gypsy	Ccle	Complete
scaffold_1	19484173	19486808	Tork	Copia	Ccle	Complete
scaffold_1	19525902	19528581	Tork	Copia	Ccle	Complete
scaffold_1	19529711	19532461	Del	Gypsy	Ccle	Core
scaffold_1	19559571	19562359	Reina	Gypsy	Ccle	Complete
scaffold_1	19603948	19607149	Tat	Gypsy	Ccle	Complete
scaffold_1	19663164	19666314	Tat	Gypsy	Ccle	Complete
scaffold_1	19728620	19730799	Tat	Gypsy	Ccle	Complete
scaffold_1	19739464	19742120	Retrofit	Copia	Ccle	Complete
scaffold_1	19765792	19769011	Tat	Gypsy	Ccle	Complete
scaffold_1	19784201	19786882	Tat	Gypsy	Ccle	Core
scaffold_1	19827761	19830405	SIRE	Copia	Ccle	Core
scaffold_1	19844421	19847269	Athila	Gypsy	Ccle	Complete
scaffold_1	19903729	19905745	Tork	Copia	Ccle	Complete
scaffold_1	19929958	19933175	Tat	Gypsy	Ccle	Complete
scaffold_1	19948592	19951666	Tat	Gypsy	Ccle	Core
scaffold_1	19964966	19967635	Tork	Copia	Ccle	Complete
scaffold_1	20121495	20124133	CRM	Gypsy	Ccle	Complete
scaffold_1	20129115	20131527	CRM	Gypsy	Ccle	Core
scaffold_1	20191096	20193604	Athila	Gypsy	Ccle	Core
scaffold_1	20245364	20248055	Athila	Gypsy	Ccle	Core
scaffold_1	20311424	20313478	SIRE	Copia	Ccle	Complete
scaffold_1	20320711	20323392	Athila	Gypsy	Ccle	Core
scaffold_1	20375401	20378210	Athila	Gypsy	Ccle	Complete
scaffold_1	20390085	20391971	Athila	Gypsy	Ccle	Core
scaffold_1	20574753	20577406	Tork	Copia	Ccle	Complete
scaffold_1	20604971	20607767	Athila	Gypsy	Ccle	Core
scaffold_1	20616173	20618662	Tork	Copia	Ccle	Core
scaffold_1	20727433	20730398	Retrofit	Copia	Ccle	Complete
scaffold_1	20825169	20828145	Galadriel	Gypsy	Ccle	Complete
scaffold_1	20899345	20902319	Retrofit	Copia	Ccle	Complete
scaffold_1	20942419	20945144	Tork	Copia	Ccle	Complete
scaffold_1	20969820	20972379	Tork	Copia	Ccle	Complete
scaffold_1	21044351	21046986	Tork	Copia	Ccle	Complete
scaffold_1	21141829	21144616	Retrofit	Copia	Ccle	Complete
scaffold_1	21151244	21153957	Tork	Copia	Ccle	Core
scaffold_1	21201109	21203597	Tork	Copia	Ccle	Complete
scaffold_1	21208290	21209856	SIRE	Copia	Ccle	Core
scaffold_1	21229927	21232468	Reina	Gypsy	Ccle	Core
scaffold_1	21234381	21237165	Retrofit	Copia	Ccle	Core
scaffold_1	21249759	21252184	Tork	Copia	Ccle	Core
scaffold_1	21290337	21293094	Retrofit	Copia	Ccle	Complete
scaffold_1	21371722	21374376	Tork	Copia	Ccle	Complete
scaffold_1	21382603	21385245	Tork	Copia	Ccle	Core
scaffold_1	21397850	21400459	Tork	Copia	Ccle	Complete
scaffold_1	21495887	21498699	Athila	Gypsy	Ccle	Complete
scaffold_1	21567777	21570428	Tork	Copia	Ccle	Complete
scaffold_1	21586273	21588933	Tork	Copia	Ccle	Core
scaffold_1	21633758	21636321	CRM	Gypsy	Ccle	Core
scaffold_1	21762208	21765278	Tat	Gypsy	Ccle	Complete
scaffold_1	21855065	21857516	Oryco	Copia	Ccle	Complete
scaffold_1	21928367	21931288	Galadriel	Gypsy	Ccle	Complete
scaffold_1	21951637	21954289	SIRE	Copia	Ccle	Complete
scaffold_1	22155103	22157899	Tork	Copia	Ccle	Complete
scaffold_1	22211166	22213859	Retrofit	Copia	Ccle	Complete
scaffold_1	22241992	22244708	Retrofit	Copia	Ccle	Complete
scaffold_1	22312184	22314780	Tork	Copia	Ccle	Complete
scaffold_1	22327452	22330105	Tork	Copia	Ccle	Complete
scaffold_1	22489189	22492034	Athila	Gypsy	Ccle	Core
scaffold_1	22530021	22532318	Retrofit	Copia	Ccle	Core
scaffold_1	22537686	22540532	Athila	Gypsy	Ccle	Complete
scaffold_1	22687112	22689778	CRM	Gypsy	Ccle	Complete
scaffold_1	23006695	23009637	Tat	Gypsy	Ccle	Complete
scaffold_1	23169917	23173076	Tat	Gypsy	Ccle	Complete
scaffold_1	23197709	23200473	Retrofit	Copia	Ccle	Complete
scaffold_1	23206855	23209588	Retrofit	Copia	Ccle	Complete
scaffold_1	23284367	23287133	Retrofit	Copia	Ccle	Complete
scaffold_1	23294060	23296716	Tork	Copia	Ccle	Complete
scaffold_1	23358211	23361058	Reina	Gypsy	Ccle	Complete
scaffold_1	23399467	23402269	Retrofit	Copia	Ccle	Complete
scaffold_1	23570237	23572929	Retrofit	Copia	Ccle	Complete
scaffold_1	23626446	23629292	Athila	Gypsy	Ccle	Complete
scaffold_1	23633845	23636832	Galadriel	Gypsy	Ccle	Core
scaffold_1	23797387	23800233	Athila	Gypsy	Ccle	Complete
scaffold_1	23918484	23921094	Tork	Copia	Ccle	Complete
scaffold_1	23959344	23962190	Athila	Gypsy	Ccle	Complete
scaffold_1	24059653	24062296	Retrofit	Copia	Ccle	Core
scaffold_1	24219784	24222510	Retrofit	Copia	Ccle	Complete
scaffold_1	25298063	25300909	Athila	Gypsy	Ccle	Complete
scaffold_1	25527409	25529962	Oryco	Copia	Ccle	Complete
scaffold_1	25556478	25559324	Athila	Gypsy	Ccle	Complete
scaffold_1	26272123	26274953	Retrofit	Copia	Ccle	Complete
scaffold_1	26284950	26287613	Tork	Copia	Ccle	Complete
scaffold_1	26606451	26609200	Retrofit	Copia	Ccle	Complete
scaffold_1	26886934	26888947	Tork	Copia	Ccle	Core
scaffold_1	27857416	27860069	Tork	Copia	Ccle	Complete
scaffold_1	28304880	28307725	Retrofit	Copia	Ccle	Core
scaffold_1	28862068	28864763	Retrofit	Copia	Ccle	Complete
scaffold_2	599079	601774	Tork	Copia	Ccle	Complete
scaffold_2	608045	611153	Tat	Gypsy	Ccle	Complete
scaffold_2	623631	625444	Athila	Gypsy	Ccle	Core
scaffold_2	666545	669074	SIRE	Copia	Ccle	Core
scaffold_2	675438	677086	Athila	Gypsy	Ccle	Core
scaffold_2	725718	728342	Tork	Copia	Ccle	Complete
scaffold_2	781740	784539	Tork	Copia	Ccle	Complete
scaffold_2	859676	862074	SIRE	Copia	Ccle	Complete
scaffold_2	911015	913542	Tork	Copia	Ccle	Core
scaffold_2	926701	928605	Athila	Gypsy	Ccle	Complete
scaffold_2	948752	950816	Athila	Gypsy	Ccle	Complete
scaffold_2	978223	980302	Athila	Gypsy	Ccle	Complete
scaffold_2	1010582	1013439	Athila	Gypsy	Ccle	Complete
scaffold_2	1018751	1020422	Del	Gypsy	Ccle	Complete
scaffold_2	1030688	1032338	SIRE	Copia	Ccle	Core
scaffold_2	1096166	1098894	Athila	Gypsy	Ccle	Core
scaffold_2	1132463	1134858	SIRE	Copia	Ccle	Core
scaffold_2	1143081	1145927	Athila	Gypsy	Ccle	Complete
scaffold_2	1196122	1198727	CRM	Gypsy	Ccle	Core
scaffold_2	1224564	1227407	Athila	Gypsy	Ccle	Complete
scaffold_2	1242604	1245450	Athila	Gypsy	Ccle	Complete
scaffold_2	1272197	1275019	Athila	Gypsy	Ccle	Complete
scaffold_2	1337859	1340705	Athila	Gypsy	Ccle	Complete
scaffold_2	1389192	1391077	CRM	Gypsy	Ccle	Core
scaffold_2	1393358	1395267	CRM	Gypsy	Ccle	Core
scaffold_2	1404553	1407399	Athila	Gypsy	Ccle	Complete
scaffold_2	1432793	1435325	SIRE	Copia	Ccle	Core
scaffold_2	1443999	1446845	Athila	Gypsy	Ccle	Complete
scaffold_2	1462848	1465509	SIRE	Copia	Ccle	Core
scaffold_2	1475793	1478401	CRM	Gypsy	Ccle	Complete
scaffold_2	1488813	1491196	Athila	Gypsy	Ccle	Complete
scaffold_2	1503573	1506230	SIRE	Copia	Ccle	Complete
scaffold_2	1510888	1513136	Tork	Copia	Ccle	Core
scaffold_2	1522683	1525529	Athila	Gypsy	Ccle	Complete
scaffold_2	1552796	1555505	Tork	Copia	Ccle	Complete
scaffold_2	1568116	1570786	Athila	Gypsy	Ccle	Complete
scaffold_2	1600762	1603608	Athila	Gypsy	Ccle	Core
scaffold_2	1611765	1614032	CRM	Gypsy	Ccle	Core
scaffold_2	1629379	1632223	Athila	Gypsy	Ccle	Core
scaffold_2	1651600	1654240	SIRE	Copia	Ccle	Core
scaffold_2	1676147	1678973	Athila	Gypsy	Ccle	Core
scaffold_2	1688229	1691121	Del	Gypsy	Ccle	Complete
scaffold_2	1695632	1698399	Athila	Gypsy	Ccle	Complete
scaffold_2	1718248	1721094	Athila	Gypsy	Ccle	Complete
scaffold_2	1750826	1753184	SIRE	Copia	Ccle	Complete
scaffold_2	1763916	1766471	Athila	Gypsy	Ccle	Core
scaffold_2	1784015	1786117	Athila	Gypsy	Ccle	Complete
scaffold_2	1806578	1809419	Athila	Gypsy	Ccle	Complete
scaffold_2	1850266	1852624	Athila	Gypsy	Ccle	Complete
scaffold_2	1863151	1865966	Athila	Gypsy	Ccle	Complete
scaffold_2	1891199	1894045	Athila	Gypsy	Ccle	Complete
scaffold_2	1915587	1918433	Athila	Gypsy	Ccle	Complete
scaffold_2	1964623	1967283	Tork	Copia	Ccle	Complete
scaffold_2	1976630	1979476	Athila	Gypsy	Ccle	Core
scaffold_2	1990314	1993160	Athila	Gypsy	Ccle	Complete
scaffold_2	2001269	2004115	Athila	Gypsy	Ccle	Complete
scaffold_2	2023801	2026455	Tork	Copia	Ccle	Complete
scaffold_2	2070040	2072125	Athila	Gypsy	Ccle	Complete
scaffold_2	2076767	2079500	Athila	Gypsy	Ccle	Complete
scaffold_2	2128737	2131124	CRM	Gypsy	Ccle	Core
scaffold_2	2159004	2161641	CRM	Gypsy	Ccle	Complete
scaffold_2	2192671	2195301	SIRE	Copia	Ccle	Complete
scaffold_2	2201764	2204303	CRM	Gypsy	Ccle	Complete
scaffold_2	2320495	2323341	Athila	Gypsy	Ccle	Complete
scaffold_2	2346726	2349112	CRM	Gypsy	Ccle	Core
scaffold_2	2357999	2360407	CRM	Gypsy	Ccle	Core
scaffold_2	2420273	2422706	SIRE	Copia	Ccle	Core
scaffold_2	2425171	2427733	SIRE	Copia	Ccle	Complete
scaffold_2	2446453	2449076	SIRE	Copia	Ccle	Complete
scaffold_2	2491296	2493680	Athila	Gypsy	Ccle	Complete
scaffold_2	2592170	2595359	Tat	Gypsy	Ccle	Complete
scaffold_2	2635497	2637084	CRM	Gypsy	Ccle	Core
scaffold_2	2645621	2648141	CRM	Gypsy	Ccle	Complete
scaffold_2	2703167	2706012	Athila	Gypsy	Ccle	Complete
scaffold_2	2746667	2749463	Athila	Gypsy	Ccle	Complete
scaffold_2	2762608	2765420	Athila	Gypsy	Ccle	Complete
scaffold_2	2774921	2777528	Tork	Copia	Ccle	Core
scaffold_2	2860085	2862415	Oryco	Copia	Ccle	Core
scaffold_2	2891560	2893829	CRM	Gypsy	Ccle	Core
scaffold_2	2901024	2903870	Athila	Gypsy	Ccle	Complete
scaffold_2	2913666	2915541	Tork	Copia	Ccle	Core
scaffold_2	3021439	3024274	Reina	Gypsy	Ccle	Complete
scaffold_2	3039970	3042937	Reina	Gypsy	Ccle	Core
scaffold_2	3093300	3095979	SIRE	Copia	Ccle	Complete
scaffold_2	3112935	3115487	Tork	Copia	Ccle	Complete
scaffold_2	3164792	3167249	Athila	Gypsy	Ccle	Complete
scaffold_2	3200351	3203011	Tork	Copia	Ccle	Core
scaffold_2	3209731	3212370	SIRE	Copia	Ccle	Core
scaffold_2	3217532	3220203	Tork	Copia	Ccle	Complete
scaffold_2	3300911	3303246	SIRE	Copia	Ccle	Complete
scaffold_2	3320052	3322596	Tork	Copia	Ccle	Complete
scaffold_2	3340007	3342656	SIRE	Copia	Ccle	Complete
scaffold_2	3373556	3376415	Athila	Gypsy	Ccle	Complete
scaffold_2	3424207	3426885	SIRE	Copia	Ccle	Complete
scaffold_2	3483839	3486685	Athila	Gypsy	Ccle	Complete
scaffold_2	3490736	3493230	Athila	Gypsy	Ccle	Complete
scaffold_2	3650968	3653694	Galadriel	Gypsy	Ccle	Core
scaffold_2	3680007	3682634	SIRE	Copia	Ccle	Complete
scaffold_2	3807882	3810708	Athila	Gypsy	Ccle	Complete
scaffold_2	3868138	3870000	Athila	Gypsy	Ccle	Complete
scaffold_2	3893242	3895978	Retrofit	Copia	Ccle	Complete
scaffold_2	3913860	3916534	SIRE	Copia	Ccle	Complete
scaffold_2	4007385	4009983	Athila	Gypsy	Ccle	Complete
scaffold_2	4057922	4060593	SIRE	Copia	Ccle	Complete
scaffold_2	4093037	4095873	Retrofit	Copia	Ccle	Core
scaffold_2	4101516	4104009	Athila	Gypsy	Ccle	Complete
scaffold_2	4112093	4114603	Reina	Gypsy	Ccle	Core
scaffold_2	4120174	4122997	Athila	Gypsy	Ccle	Core
scaffold_2	4181217	4183889	SIRE	Copia	Ccle	Complete
scaffold_2	4191507	4194270	Tork	Copia	Ccle	Complete
scaffold_2	4379349	4381089	SIRE	Copia	Ccle	Core
scaffold_2	4399897	4402721	Athila	Gypsy	Ccle	Complete
scaffold_2	4412682	4415516	Athila	Gypsy	Ccle	Complete
scaffold_2	4431254	4434362	Tat	Gypsy	Ccle	Complete
scaffold_2	4754392	4757216	Retrofit	Copia	Ccle	Complete
scaffold_2	4770928	4773970	Tat	Gypsy	Ccle	Core
scaffold_2	4778280	4781126	Athila	Gypsy	Ccle	Complete
scaffold_2	4968902	4971880	Retrofit	Copia	Ccle	Complete
scaffold_2	5212924	5215094	Tork	Copia	Ccle	Complete
scaffold_2	5257961	5260926	Retrofit	Copia	Ccle	Core
scaffold_2	5286809	5289772	Retrofit	Copia	Ccle	Core
scaffold_2	5291587	5294550	Retrofit	Copia	Ccle	Complete
scaffold_2	5308239	5310604	Tork	Copia	Ccle	Complete
scaffold_2	5355814	5358661	Galadriel	Gypsy	Ccle	Complete
scaffold_2	5485429	5488371	Galadriel	Gypsy	Ccle	Complete
scaffold_2	5492085	5495033	Retrofit	Copia	Ccle	Core
scaffold_2	5553100	5555753	Tork	Copia	Ccle	Complete
scaffold_2	5576622	5579298	Tork	Copia	Ccle	Complete
scaffold_2	5675907	5679106	Tat	Gypsy	Ccle	Complete
scaffold_2	5724364	5727139	Retrofit	Copia	Ccle	Complete
scaffold_2	5774810	5778013	Tat	Gypsy	Ccle	Complete
scaffold_2	5858067	5860623	Oryco	Copia	Ccle	Complete
scaffold_2	5872376	5875031	SIRE	Copia	Ccle	Complete
scaffold_2	6036053	6038758	Tork	Copia	Ccle	Complete
scaffold_2	6044745	6047399	Tork	Copia	Ccle	Complete
scaffold_2	6070103	6072814	Tork	Copia	Ccle	Complete
scaffold_2	6204861	6207475	Tork	Copia	Ccle	Core
scaffold_2	6236016	6238674	Tork	Copia	Ccle	Core
scaffold_2	6259192	6261911	Retrofit	Copia	Ccle	Complete
scaffold_2	6307012	6309028	CRM	Gypsy	Ccle	Core
scaffold_2	6369036	6371858	Athila	Gypsy	Ccle	Complete
scaffold_2	6480579	6483558	Galadriel	Gypsy	Ccle	Complete
scaffold_2	6484985	6487678	Tork	Copia	Ccle	Core
scaffold_2	6594230	6597395	Tat	Gypsy	Ccle	Complete
scaffold_2	6704323	6706854	Tork	Copia	Ccle	Core
scaffold_2	6725804	6728715	Galadriel	Gypsy	Ccle	Complete
scaffold_2	7057932	7060728	Reina	Gypsy	Ccle	Complete
scaffold_2	7123092	7125647	Oryco	Copia	Ccle	Core
scaffold_2	7259128	7261860	Tork	Copia	Ccle	Complete
scaffold_2	7282965	7285654	Retrofit	Copia	Ccle	Complete
scaffold_2	7306332	7309535	Tat	Gypsy	Ccle	Complete
scaffold_2	7371713	7374137	Tork	Copia	Ccle	Core
scaffold_2	7510845	7514055	Tat	Gypsy	Ccle	Core
scaffold_2	7587811	7590520	Tork	Copia	Ccle	Complete
scaffold_2	7781089	7783914	Tork	Copia	Ccle	Complete
scaffold_2	8158037	8160688	Tork	Copia	Ccle	Core
scaffold_2	8187832	8190603	Retrofit	Copia	Ccle	Complete
scaffold_2	8627241	8630085	Athila	Gypsy	Ccle	Complete
scaffold_2	8639525	8642185	Retrofit	Copia	Ccle	Complete
scaffold_2	8845262	8847478	Tork	Copia	Ccle	Core
scaffold_2	8943481	8946675	Tat	Gypsy	Ccle	Complete
scaffold_2	9121064	9124282	Tat	Gypsy	Ccle	Complete
scaffold_2	9252202	9254995	Reina	Gypsy	Ccle	Complete
scaffold_2	9423892	9427086	Tat	Gypsy	Ccle	Complete
scaffold_2	9435898	9438454	Oryco	Copia	Ccle	Complete
scaffold_2	9865989	9868645	Oryco	Copia	Ccle	Complete
scaffold_2	9999286	10002562	Retrofit	Copia	Ccle	Complete
scaffold_2	10173747	10176454	Retrofit	Copia	Ccle	Complete
scaffold_2	10257025	10259691	CRM	Gypsy	Ccle	Complete
scaffold_2	10313241	10316035	Tork	Copia	Ccle	Core
scaffold_2	10339896	10342317	Reina	Gypsy	Ccle	Core
scaffold_2	10350503	10353663	Tat	Gypsy	Ccle	Core
scaffold_2	10370359	10372922	Tork	Copia	Ccle	Complete
scaffold_2	10583323	10586426	Tat	Gypsy	Ccle	Core
scaffold_2	10604118	10606384	Tork	Copia	Ccle	Core
scaffold_2	10628970	10631769	Retrofit	Copia	Ccle	Complete
scaffold_2	10706211	10708784	Tork	Copia	Ccle	Complete
scaffold_2	10922439	10925624	Tat	Gypsy	Ccle	Complete
scaffold_2	10952030	10954816	Tat	Gypsy	Ccle	Complete
scaffold_2	11006135	11009318	Tat	Gypsy	Ccle	Complete
scaffold_2	11018975	11021791	Athila	Gypsy	Ccle	Core
scaffold_2	11100801	11103535	Reina	Gypsy	Ccle	Core
scaffold_2	11106152	11108815	CRM	Gypsy	Ccle	Complete
scaffold_2	11158673	11161519	Athila	Gypsy	Ccle	Complete
scaffold_2	11268591	11270472	Athila	Gypsy	Ccle	Complete
scaffold_2	11405407	11408113	Retrofit	Copia	Ccle	Complete
scaffold_2	11561752	11564419	SIRE	Copia	Ccle	Complete
scaffold_2	11627940	11630608	SIRE	Copia	Ccle	Complete
scaffold_2	11808773	11811619	Athila	Gypsy	Ccle	Complete
scaffold_2	11850119	11852733	Tork	Copia	Ccle	Complete
scaffold_2	11882616	11885454	Athila	Gypsy	Ccle	Complete
scaffold_2	11991083	11993017	Athila	Gypsy	Ccle	Complete
scaffold_2	11997900	11999605	Athila	Gypsy	Ccle	Core
scaffold_2	12059439	12062439	Retrofit	Copia	Ccle	Complete
scaffold_2	12168076	12170678	Athila	Gypsy	Ccle	Complete
scaffold_2	12175524	12177620	Oryco	Copia	Ccle	Complete
scaffold_2	12186991	12189837	Athila	Gypsy	Ccle	Complete
scaffold_2	12275157	12277882	Retrofit	Copia	Ccle	Complete
scaffold_2	12296939	12299769	Reina	Gypsy	Ccle	Complete
scaffold_2	12396936	12400183	Tat	Gypsy	Ccle	Complete
scaffold_2	12426592	12429420	Athila	Gypsy	Ccle	Core
scaffold_2	12435767	12438431	SIRE	Copia	Ccle	Core
scaffold_2	12491351	12494568	Tat	Gypsy	Ccle	Complete
scaffold_2	12509932	12512513	Tork	Copia	Ccle	Core
scaffold_2	12697242	12699796	Tork	Copia	Ccle	Complete
scaffold_2	12702323	12705036	Tork	Copia	Ccle	Complete
scaffold_2	12770789	12772936	Tork	Copia	Ccle	Complete
scaffold_2	12864388	12867058	Athila	Gypsy	Ccle	Core
scaffold_2	12984537	12987383	Athila	Gypsy	Ccle	Complete
scaffold_2	13015961	13019172	Tat	Gypsy	Ccle	Complete
scaffold_2	13031538	13034385	Athila	Gypsy	Ccle	Complete
scaffold_2	13068954	13071260	Tork	Copia	Ccle	Core
scaffold_2	13077708	13080501	Athila	Gypsy	Ccle	Complete
scaffold_2	13094755	13097414	Tork	Copia	Ccle	Complete
scaffold_2	13124503	13127232	Tork	Copia	Ccle	Complete
scaffold_2	13166885	13169586	SIRE	Copia	Ccle	Complete
scaffold_2	13175121	13177263	SIRE	Copia	Ccle	Core
scaffold_2	13183785	13186585	Athila	Gypsy	Ccle	Complete
scaffold_2	13328153	13330919	Athila	Gypsy	Ccle	Complete
scaffold_2	13406220	13409414	Tat	Gypsy	Ccle	Complete
scaffold_2	13447648	13450734	Tat	Gypsy	Ccle	Core
scaffold_2	13550995	13553784	Tork	Copia	Ccle	Complete
scaffold_2	13577247	13579930	SIRE	Copia	Ccle	Complete
scaffold_2	13618978	13622120	Tat	Gypsy	Ccle	Complete
scaffold_2	13659791	13662541	Retrofit	Copia	Ccle	Complete
scaffold_2	13689423	13692148	Retrofit	Copia	Ccle	Complete
scaffold_2	13701348	13703995	Tat	Gypsy	Ccle	Complete
scaffold_2	13714652	13717381	SIRE	Copia	Ccle	Complete
scaffold_2	13730288	13733084	Tork	Copia	Ccle	Complete
scaffold_2	13740727	13743296	Athila	Gypsy	Ccle	Complete
scaffold_2	13768932	13770898	Tork	Copia	Ccle	Core
scaffold_2	13786397	13788192	Tork	Copia	Ccle	Core
scaffold_2	13885935	13888576	SIRE	Copia	Ccle	Complete
scaffold_2	13902066	13904717	Tork	Copia	Ccle	Core
scaffold_2	14045948	14048791	Athila	Gypsy	Ccle	Complete
scaffold_2	14059851	14062444	SIRE	Copia	Ccle	Complete
scaffold_2	14091780	14094474	Athila	Gypsy	Ccle	Core
scaffold_2	14307121	14309781	Tork	Copia	Ccle	Complete
scaffold_2	14360836	14362841	Tork	Copia	Ccle	Core
scaffold_2	14379659	14382373	Tork	Copia	Ccle	Complete
scaffold_2	14560820	14563262	Tork	Copia	Ccle	Core
scaffold_2	14570521	14573367	Athila	Gypsy	Ccle	Complete
scaffold_2	14713338	14716012	SIRE	Copia	Ccle	Core
scaffold_2	14722145	14724987	Athila	Gypsy	Ccle	Complete
scaffold_2	14751117	14754692	Athila	Gypsy	Ccle	Complete
scaffold_2	14781780	14784454	Athila	Gypsy	Ccle	Core
scaffold_2	14813803	14816434	SIRE	Copia	Ccle	Core
scaffold_2	14842964	14844246	SIRE	Copia	Ccle	Core
scaffold_2	14851464	14854004	Athila	Gypsy	Ccle	Core
scaffold_2	14862818	14865664	Athila	Gypsy	Ccle	Complete
scaffold_2	14874805	14876409	Athila	Gypsy	Ccle	Core
scaffold_2	14887828	14890386	Retrofit	Copia	Ccle	Core
scaffold_2	14896008	14898382	Tork	Copia	Ccle	Core
scaffold_2	14911266	14914091	Athila	Gypsy	Ccle	Complete
scaffold_2	14965792	14968569	Athila	Gypsy	Ccle	Core
scaffold_2	14969517	14971816	Oryco	Copia	Ccle	Core
scaffold_2	14987867	14990278	SIRE	Copia	Ccle	Core
scaffold_2	14995808	14998653	Athila	Gypsy	Ccle	Complete
scaffold_2	15171734	15173851	SIRE	Copia	Ccle	Complete
scaffold_2	15194641	15196443	SIRE	Copia	Ccle	Core
scaffold_2	15200128	15202805	SIRE	Copia	Ccle	Core
scaffold_2	15208550	15211356	Athila	Gypsy	Ccle	Complete
scaffold_2	15234050	15236091	SIRE	Copia	Ccle	Core
scaffold_2	15240694	15243495	Athila	Gypsy	Ccle	Complete
scaffold_2	15287008	15289853	Athila	Gypsy	Ccle	Complete
scaffold_2	15312703	15315372	SIRE	Copia	Ccle	Complete
scaffold_2	15326803	15329478	SIRE	Copia	Ccle	Complete
scaffold_2	15340616	15343284	SIRE	Copia	Ccle	Complete
scaffold_2	15360641	15363567	Del	Gypsy	Ccle	Complete
scaffold_2	15391580	15394400	Athila	Gypsy	Ccle	Complete
scaffold_2	15446729	15449575	Athila	Gypsy	Ccle	Complete
scaffold_2	15466032	15468018	Athila	Gypsy	Ccle	Core
scaffold_2	15651553	15654052	Tork	Copia	Ccle	Core
scaffold_2	15721353	15724564	Tat	Gypsy	Ccle	Complete
scaffold_2	15817554	15820399	Athila	Gypsy	Ccle	Complete
scaffold_2	15849775	15852079	Retrofit	Copia	Ccle	Complete
scaffold_2	15859552	15862218	SIRE	Copia	Ccle	Complete
scaffold_2	15878398	15881218	Athila	Gypsy	Ccle	Complete
scaffold_2	15888580	15891045	Del	Gypsy	Ccle	Core
scaffold_2	15965661	15967903	Athila	Gypsy	Ccle	Core
scaffold_2	15973799	15975923	Athila	Gypsy	Ccle	Complete
scaffold_2	15991493	15994326	Athila	Gypsy	Ccle	Complete
scaffold_2	16015010	16017856	Athila	Gypsy	Ccle	Complete
scaffold_2	16053097	16055690	Retrofit	Copia	Ccle	Core
scaffold_2	16066310	16068981	SIRE	Copia	Ccle	Core
scaffold_2	16095709	16098422	Athila	Gypsy	Ccle	Core
scaffold_2	16105603	16108368	Athila	Gypsy	Ccle	Core
scaffold_2	16123403	16126069	SIRE	Copia	Ccle	Complete
scaffold_2	16135126	16137793	SIRE	Copia	Ccle	Core
scaffold_2	16142427	16145098	SIRE	Copia	Ccle	Core
scaffold_2	16151575	16154405	Athila	Gypsy	Ccle	Core
scaffold_2	16190461	16193069	Tork	Copia	Ccle	Core
scaffold_2	16199727	16202481	Athila	Gypsy	Ccle	Core
scaffold_2	16220972	16223783	Athila	Gypsy	Ccle	Complete
scaffold_2	16245380	16248226	Athila	Gypsy	Ccle	Complete
scaffold_2	16261669	16264431	Athila	Gypsy	Ccle	Core
scaffold_2	16268163	16270931	Retrofit	Copia	Ccle	Core
scaffold_2	16291726	16294409	SIRE	Copia	Ccle	Core
scaffold_2	16300346	16303129	Retrofit	Copia	Ccle	Complete
scaffold_2	16314963	16317598	Oryco	Copia	Ccle	Core
scaffold_2	16319266	16321407	Galadriel	Gypsy	Ccle	Core
scaffold_2	16359977	16362241	CRM	Gypsy	Ccle	Core
scaffold_2	16384289	16386955	SIRE	Copia	Ccle	Complete
scaffold_2	16437485	16440145	Tork	Copia	Ccle	Core
scaffold_2	16446971	16449817	Athila	Gypsy	Ccle	Complete
scaffold_2	16517650	16520437	Reina	Gypsy	Ccle	Complete
scaffold_2	16528014	16530696	Reina	Gypsy	Ccle	Core
scaffold_2	16558548	16561214	SIRE	Copia	Ccle	Core
scaffold_2	16567748	16570594	Athila	Gypsy	Ccle	Complete
scaffold_2	16774973	16777717	Athila	Gypsy	Ccle	Complete
scaffold_2	16890114	16893088	Athila	Gypsy	Ccle	Complete
scaffold_2	16898036	16900857	Athila	Gypsy	Ccle	Core
scaffold_2	16909807	16912652	Athila	Gypsy	Ccle	Complete
scaffold_2	16919839	16922685	Athila	Gypsy	Ccle	Core
scaffold_2	16942560	16944872	SIRE	Copia	Ccle	Core
scaffold_2	16947962	16950719	Athila	Gypsy	Ccle	Core
scaffold_2	16991204	16993781	Athila	Gypsy	Ccle	Core
scaffold_2	17001671	17004512	Athila	Gypsy	Ccle	Complete
scaffold_2	17029857	17032654	Athila	Gypsy	Ccle	Core
scaffold_2	17035577	17038248	SIRE	Copia	Ccle	Core
scaffold_2	17051610	17053407	Athila	Gypsy	Ccle	Core
scaffold_2	17072977	17074416	Athila	Gypsy	Ccle	Core
scaffold_2	17079445	17081427	Athila	Gypsy	Ccle	Core
scaffold_2	17098344	17100961	Tork	Copia	Ccle	Core
scaffold_2	17106198	17108863	SIRE	Copia	Ccle	Complete
scaffold_2	17125331	17128177	Athila	Gypsy	Ccle	Complete
scaffold_2	17141488	17144029	Athila	Gypsy	Ccle	Complete
scaffold_2	17162140	17164986	Athila	Gypsy	Ccle	Complete
scaffold_2	17178074	17180843	Tork	Copia	Ccle	Complete
scaffold_2	17197696	17200511	Athila	Gypsy	Ccle	Complete
scaffold_2	17206012	17208634	Athila	Gypsy	Ccle	Core
scaffold_2	17224953	17227798	Athila	Gypsy	Ccle	Complete
scaffold_2	17247606	17250452	Athila	Gypsy	Ccle	Complete
scaffold_2	17271550	17273640	CRM	Gypsy	Ccle	Core
scaffold_2	17300989	17303766	Athila	Gypsy	Ccle	Core
scaffold_2	17364822	17367415	Del	Gypsy	Ccle	Core
scaffold_2	17411483	17414325	Athila	Gypsy	Ccle	Core
scaffold_2	17422845	17425691	Athila	Gypsy	Ccle	Complete
scaffold_2	17456621	17459467	Athila	Gypsy	Ccle	Complete
scaffold_2	17469118	17471796	Athila	Gypsy	Ccle	Complete
scaffold_2	17495732	17498344	Athila	Gypsy	Ccle	Complete
scaffold_2	17534569	17537245	SIRE	Copia	Ccle	Complete
scaffold_2	17576780	17578862	Tork	Copia	Ccle	Complete
scaffold_2	17600037	17602881	Athila	Gypsy	Ccle	Complete
scaffold_2	17614290	17617136	Athila	Gypsy	Ccle	Complete
scaffold_2	17630045	17632849	Athila	Gypsy	Ccle	Core
scaffold_2	17656348	17659193	Athila	Gypsy	Ccle	Complete
scaffold_2	17719463	17722203	Athila	Gypsy	Ccle	Complete
scaffold_2	17739218	17741886	SIRE	Copia	Ccle	Complete
scaffold_2	17795555	17797583	Tork	Copia	Ccle	Core
scaffold_2	17803563	17805591	Tork	Copia	Ccle	Core
scaffold_2	17857656	17860499	Athila	Gypsy	Ccle	Complete
scaffold_2	17880801	17883647	Athila	Gypsy	Ccle	Complete
scaffold_2	17901302	17903122	Athila	Gypsy	Ccle	Complete
scaffold_2	17917211	17920056	Athila	Gypsy	Ccle	Complete
scaffold_2	17936464	17939543	Tork	Copia	Ccle	Core
scaffold_2	17987777	17990621	Athila	Gypsy	Ccle	Core
scaffold_2	18013775	18016617	Athila	Gypsy	Ccle	Complete
scaffold_2	18021597	18023471	Athila	Gypsy	Ccle	Core
scaffold_2	18102523	18105420	Athila	Gypsy	Ccle	Complete
scaffold_2	18119611	18122456	Athila	Gypsy	Ccle	Core
scaffold_2	18138147	18140885	Athila	Gypsy	Ccle	Complete
scaffold_2	18170561	18172988	Athila	Gypsy	Ccle	Core
scaffold_2	18204874	18206987	Athila	Gypsy	Ccle	Complete
scaffold_2	18234022	18236629	SIRE	Copia	Ccle	Complete
scaffold_2	18244712	18246555	Athila	Gypsy	Ccle	Core
scaffold_2	18256313	18259159	Athila	Gypsy	Ccle	Complete
scaffold_2	18263491	18265104	Athila	Gypsy	Ccle	Complete
scaffold_2	18278158	18281004	Athila	Gypsy	Ccle	Complete
scaffold_2	18291880	18293499	Athila	Gypsy	Ccle	Core
scaffold_2	18297459	18300235	Athila	Gypsy	Ccle	Core
scaffold_2	18379330	18381587	SIRE	Copia	Ccle	Complete
scaffold_2	18409198	18411484	Tork	Copia	Ccle	Core
scaffold_2	18418448	18420336	Athila	Gypsy	Ccle	Complete
scaffold_2	18479985	18482831	Athila	Gypsy	Ccle	Complete
scaffold_2	18518661	18520329	CRM	Gypsy	Ccle	Core
scaffold_2	18543356	18545368	CRM	Gypsy	Ccle	Complete
scaffold_2	18567515	18570307	Del	Gypsy	Ccle	Core
scaffold_2	18617134	18619203	Athila	Gypsy	Ccle	Core
scaffold_2	18623922	18626433	Athila	Gypsy	Ccle	Complete
scaffold_2	18690299	18692847	Athila	Gypsy	Ccle	Core
scaffold_2	18704987	18706747	CRM	Gypsy	Ccle	Core
scaffold_2	18713361	18716003	CRM	Gypsy	Ccle	Complete
scaffold_2	18719443	18721934	CRM	Gypsy	Ccle	Core
scaffold_2	18730072	18732680	CRM	Gypsy	Ccle	Core
scaffold_2	18769295	18771684	CRM	Gypsy	Ccle	Core
scaffold_2	18838843	18841467	SIRE	Copia	Ccle	Core
scaffold_2	18848916	18850745	Tork	Copia	Ccle	Core
scaffold_2	18938540	18940876	CRM	Gypsy	Ccle	Complete
scaffold_2	18960647	18963270	CRM	Gypsy	Ccle	Core
scaffold_2	19054650	19056556	CRM	Gypsy	Ccle	Core
scaffold_2	19104446	19107129	Athila	Gypsy	Ccle	Core
scaffold_2	19130266	19132875	CRM	Gypsy	Ccle	Complete
scaffold_2	19169103	19171638	Galadriel	Gypsy	Ccle	Core
scaffold_2	19257182	19259858	SIRE	Copia	Ccle	Complete
scaffold_2	19324173	19326296	Athila	Gypsy	Ccle	Complete
scaffold_2	19358819	19361450	CRM	Gypsy	Ccle	Core
scaffold_2	19377277	19380071	Athila	Gypsy	Ccle	Complete
scaffold_2	19474661	19477314	CRM	Gypsy	Ccle	Core
scaffold_2	19495674	19498520	Athila	Gypsy	Ccle	Complete
scaffold_2	19504106	19506942	Athila	Gypsy	Ccle	Core
scaffold_2	19517785	19520355	SIRE	Copia	Ccle	Complete
scaffold_2	19602503	19605301	Athila	Gypsy	Ccle	Core
scaffold_2	19647146	19649724	Tork	Copia	Ccle	Core
scaffold_2	19660840	19663685	Athila	Gypsy	Ccle	Complete
scaffold_2	19669173	19672017	Athila	Gypsy	Ccle	Core
scaffold_2	19696197	19699040	Athila	Gypsy	Ccle	Core
scaffold_2	19702422	19704441	SIRE	Copia	Ccle	Complete
scaffold_2	19711747	19714593	Athila	Gypsy	Ccle	Core
scaffold_2	19722905	19725717	Athila	Gypsy	Ccle	Complete
scaffold_2	19760028	19762703	SIRE	Copia	Ccle	Core
scaffold_2	19805734	19807725	Athila	Gypsy	Ccle	Complete
scaffold_2	19869749	19872573	Athila	Gypsy	Ccle	Complete
scaffold_2	19932256	19934855	Tork	Copia	Ccle	Complete
scaffold_2	19978651	19981232	Tork	Copia	Ccle	Core
scaffold_2	19989265	19992111	Athila	Gypsy	Ccle	Complete
scaffold_2	20054254	20056911	SIRE	Copia	Ccle	Complete
scaffold_2	20097315	20100499	Tat	Gypsy	Ccle	Complete
scaffold_2	20159721	20162244	Retrofit	Copia	Ccle	Core
scaffold_2	20186458	20189304	Athila	Gypsy	Ccle	Complete
scaffold_2	20218991	20221818	Reina	Gypsy	Ccle	Complete
scaffold_2	20240837	20242434	Athila	Gypsy	Ccle	Complete
scaffold_2	20285879	20289093	Tat	Gypsy	Ccle	Complete
scaffold_2	20421444	20424162	Athila	Gypsy	Ccle	Complete
scaffold_2	20447102	20449884	Retrofit	Copia	Ccle	Complete
scaffold_2	20473117	20475964	Athila	Gypsy	Ccle	Complete
scaffold_2	20547164	20548992	Athila	Gypsy	Ccle	Core
scaffold_2	20554908	20557754	Athila	Gypsy	Ccle	Complete
scaffold_2	20566126	20568801	SIRE	Copia	Ccle	Core
scaffold_2	20584483	20587331	Athila	Gypsy	Ccle	Complete
scaffold_2	20629731	20632307	SIRE	Copia	Ccle	Complete
scaffold_2	20644006	20646714	Athila	Gypsy	Ccle	Core
scaffold_2	20655941	20658272	Athila	Gypsy	Ccle	Complete
scaffold_2	20671301	20674147	Athila	Gypsy	Ccle	Complete
scaffold_2	20705538	20708268	Retrofit	Copia	Ccle	Complete
scaffold_2	20733559	20736075	Athila	Gypsy	Ccle	Core
scaffold_2	20741945	20744582	SIRE	Copia	Ccle	Complete
scaffold_2	20757763	20760609	Athila	Gypsy	Ccle	Complete
scaffold_2	20769111	20771956	Athila	Gypsy	Ccle	Core
scaffold_2	20793517	20795386	SIRE	Copia	Ccle	Core
scaffold_2	20931875	20934699	Athila	Gypsy	Ccle	Core
scaffold_2	20946490	20949336	Athila	Gypsy	Ccle	Complete
scaffold_2	20957452	20959899	SIRE	Copia	Ccle	Complete
scaffold_2	20968767	20971474	Retrofit	Copia	Ccle	Complete
scaffold_2	20989495	20992135	Athila	Gypsy	Ccle	Complete
scaffold_2	21104227	21106615	SIRE	Copia	Ccle	Complete
scaffold_2	21131044	21133415	Tat	Gypsy	Ccle	Core
scaffold_2	21354580	21357541	Galadriel	Gypsy	Ccle	Complete
scaffold_2	21424327	21426990	SIRE	Copia	Ccle	Complete
scaffold_2	21450654	21453323	SIRE	Copia	Ccle	Core
scaffold_2	21464536	21467382	Athila	Gypsy	Ccle	Complete
scaffold_2	21474141	21476435	SIRE	Copia	Ccle	Core
scaffold_2	21527573	21530419	Athila	Gypsy	Ccle	Complete
scaffold_2	21573004	21575705	Tork	Copia	Ccle	Core
scaffold_2	21588067	21590785	Athila	Gypsy	Ccle	Core
scaffold_2	21615520	21618366	Athila	Gypsy	Ccle	Complete
scaffold_2	21703800	21706647	Athila	Gypsy	Ccle	Complete
scaffold_2	21731862	21734708	Athila	Gypsy	Ccle	Complete
scaffold_2	21861079	21863794	Tork	Copia	Ccle	Complete
scaffold_2	21881388	21884181	Athila	Gypsy	Ccle	Complete
scaffold_2	22032906	22035748	Athila	Gypsy	Ccle	Core
scaffold_2	22051876	22054693	Retrofit	Copia	Ccle	Core
scaffold_2	22093977	22097061	Tat	Gypsy	Ccle	Complete
scaffold_2	22157380	22159965	Athila	Gypsy	Ccle	Complete
scaffold_2	22247925	22250674	Retrofit	Copia	Ccle	Core
scaffold_2	22268626	22271448	Athila	Gypsy	Ccle	Complete
scaffold_2	22276581	22278331	Athila	Gypsy	Ccle	Complete
scaffold_2	22284408	22287254	Athila	Gypsy	Ccle	Complete
scaffold_2	22396131	22398928	Athila	Gypsy	Ccle	Complete
scaffold_2	22412318	22415118	Athila	Gypsy	Ccle	Complete
scaffold_2	22514884	22517005	Athila	Gypsy	Ccle	Complete
scaffold_2	22534099	22536943	Athila	Gypsy	Ccle	Complete
scaffold_2	22542505	22545332	Athila	Gypsy	Ccle	Core
scaffold_2	22559830	22561937	Athila	Gypsy	Ccle	Core
scaffold_2	22584419	22587245	Athila	Gypsy	Ccle	Complete
scaffold_2	22625953	22628847	Galadriel	Gypsy	Ccle	Complete
scaffold_2	22645200	22648046	Athila	Gypsy	Ccle	Complete
scaffold_2	22681270	22683974	Tork	Copia	Ccle	Complete
scaffold_2	22821478	22822994	Athila	Gypsy	Ccle	Complete
scaffold_2	22883152	22885785	Tork	Copia	Ccle	Complete
scaffold_2	22899855	22902701	Athila	Gypsy	Ccle	Complete
scaffold_2	22937307	22940153	Athila	Gypsy	Ccle	Complete
scaffold_2	22983933	22986601	Tork	Copia	Ccle	Core
scaffold_2	23108149	23110956	Athila	Gypsy	Ccle	Complete
scaffold_2	23394892	23397601	Tork	Copia	Ccle	Complete
scaffold_2	23407477	23410156	Tork	Copia	Ccle	Core
scaffold_2	23425824	23428500	SIRE	Copia	Ccle	Complete
scaffold_2	23568957	23571566	Tork	Copia	Ccle	Core
scaffold_2	23573556	23576386	Retrofit	Copia	Ccle	Complete
scaffold_2	23604509	23607321	Retrofit	Copia	Ccle	Core
scaffold_2	23624116	23626882	Retrofit	Copia	Ccle	Core
scaffold_2	23734709	23737886	Tat	Gypsy	Ccle	Complete
scaffold_2	24014882	24017713	Reina	Gypsy	Ccle	Complete
scaffold_2	24037456	24040208	Retrofit	Copia	Ccle	Complete
scaffold_2	24059086	24061659	Oryco	Copia	Ccle	Complete
scaffold_2	24121081	24123903	Retrofit	Copia	Ccle	Complete
scaffold_2	24131824	24134549	Retrofit	Copia	Ccle	Complete
scaffold_2	24166102	24168820	Retrofit	Copia	Ccle	Complete
scaffold_2	24199002	24201715	Retrofit	Copia	Ccle	Complete
scaffold_2	24267495	24270271	Retrofit	Copia	Ccle	Complete
scaffold_2	24383900	24386625	Tork	Copia	Ccle	Complete
scaffold_2	24462702	24465355	Tork	Copia	Ccle	Complete
scaffold_2	24473474	24476549	Tat	Gypsy	Ccle	Complete
scaffold_2	24487393	24490068	Oryco	Copia	Ccle	Complete
scaffold_2	24584078	24586924	Athila	Gypsy	Ccle	Complete
scaffold_2	24598760	24601566	Retrofit	Copia	Ccle	Core
scaffold_2	24729235	24731891	Oryco	Copia	Ccle	Complete
scaffold_2	24782915	24785774	Retrofit	Copia	Ccle	Complete
scaffold_2	24792763	24795590	Retrofit	Copia	Ccle	Complete
scaffold_2	24847924	24850136	Retrofit	Copia	Ccle	Complete
scaffold_2	24870435	24873198	Reina	Gypsy	Ccle	Core
scaffold_2	24876675	24878526	Reina	Gypsy	Ccle	Complete
scaffold_2	24888061	24890717	Oryco	Copia	Ccle	Complete
scaffold_2	24967369	24970026	Tork	Copia	Ccle	Complete
scaffold_2	24973736	24976547	Tork	Copia	Ccle	Complete
scaffold_2	24992020	24994673	Tork	Copia	Ccle	Complete
scaffold_2	25030005	25032728	Retrofit	Copia	Ccle	Complete
scaffold_2	25047761	25050705	Galadriel	Gypsy	Ccle	Complete
scaffold_2	25051891	25054369	Tork	Copia	Ccle	Core
scaffold_2	25067616	25070443	Athila	Gypsy	Ccle	Complete
scaffold_2	25078507	25081100	Oryco	Copia	Ccle	Complete
scaffold_2	25087246	25089899	Tork	Copia	Ccle	Complete
scaffold_2	25101554	25104226	SIRE	Copia	Ccle	Complete
scaffold_2	25109984	25112830	Athila	Gypsy	Ccle	Core
scaffold_2	25120689	25123535	Athila	Gypsy	Ccle	Complete
scaffold_2	25153736	25156297	Reina	Gypsy	Ccle	Complete
scaffold_2	25297551	25300262	Tork	Copia	Ccle	Complete
scaffold_2	25313758	25316837	Tat	Gypsy	Ccle	Core
scaffold_2	25453946	25456878	Tork	Copia	Ccle	Complete
scaffold_2	25483858	25486749	Retrofit	Copia	Ccle	Complete
scaffold_2	25601987	25604830	Athila	Gypsy	Ccle	Core
scaffold_2	25644654	25647500	Athila	Gypsy	Ccle	Complete
scaffold_2	25698164	25700933	Retrofit	Copia	Ccle	Complete
scaffold_2	25794452	25797631	Tat	Gypsy	Ccle	Complete
scaffold_2	25839157	25841000	Athila	Gypsy	Ccle	Core
scaffold_2	25852960	25855742	Retrofit	Copia	Ccle	Core
scaffold_2	25860421	25863384	Athila	Gypsy	Ccle	Complete
scaffold_2	25892985	25895830	Athila	Gypsy	Ccle	Complete
scaffold_2	25961451	25964113	Tork	Copia	Ccle	Complete
scaffold_2	26019234	26022436	Tat	Gypsy	Ccle	Complete
scaffold_2	26046341	26048992	SIRE	Copia	Ccle	Complete
scaffold_2	26214919	26217541	Tork	Copia	Ccle	Core
scaffold_2	26224473	26226992	Reina	Gypsy	Ccle	Core
scaffold_2	26341438	26344610	Tat	Gypsy	Ccle	Core
scaffold_2	26359593	26362430	Athila	Gypsy	Ccle	Core
scaffold_2	26460958	26463040	Tork	Copia	Ccle	Core
scaffold_2	26467142	26469735	SIRE	Copia	Ccle	Complete
scaffold_2	26564929	26567208	Retrofit	Copia	Ccle	Complete
scaffold_2	26762729	26765061	Tat	Gypsy	Ccle	Complete
scaffold_2	26876246	26879092	Athila	Gypsy	Ccle	Complete
scaffold_2	26911625	26914294	Retrofit	Copia	Ccle	Core
scaffold_2	26919955	26922060	Athila	Gypsy	Ccle	Core
scaffold_2	27189413	27192017	CRM	Gypsy	Ccle	Complete
scaffold_2	27255579	27258302	Retrofit	Copia	Ccle	Core
scaffold_2	27350303	27352510	Tork	Copia	Ccle	Core
scaffold_2	27627014	27629666	Tork	Copia	Ccle	Complete
scaffold_2	27711048	27713609	Tork	Copia	Ccle	Complete
scaffold_2	27715289	27716573	SIRE	Copia	Ccle	Core
scaffold_2	28222320	28225036	Tork	Copia	Ccle	Core
scaffold_2	28293850	28296625	Tork	Copia	Ccle	Core
scaffold_2	28316589	28319430	Athila	Gypsy	Ccle	Core
scaffold_2	28363592	28366182	Tat	Gypsy	Ccle	Core
scaffold_2	28370403	28372264	Athila	Gypsy	Ccle	Core
scaffold_2	28379103	28381949	Athila	Gypsy	Ccle	Complete
scaffold_2	28433880	28436529	Tat	Gypsy	Ccle	Core
scaffold_2	28440849	28444060	Tat	Gypsy	Ccle	Core
scaffold_2	28454543	28457211	SIRE	Copia	Ccle	Complete
scaffold_2	28478979	28481793	Retrofit	Copia	Ccle	Complete
scaffold_2	28511370	28514564	Tat	Gypsy	Ccle	Complete
scaffold_2	28524366	28527325	Galadriel	Gypsy	Ccle	Complete
scaffold_2	28567201	28570405	Tat	Gypsy	Ccle	Complete
scaffold_2	28781237	28783905	SIRE	Copia	Ccle	Core
scaffold_2	28999228	29002449	Tat	Gypsy	Ccle	Complete
scaffold_2	29199480	29202287	Tork	Copia	Ccle	Complete
scaffold_2	30031206	30034060	Reina	Gypsy	Ccle	Complete
scaffold_2	30093612	30096420	Retrofit	Copia	Ccle	Core
scaffold_2	30101954	30105063	Tat	Gypsy	Ccle	Complete
scaffold_2	30189011	30192229	Tat	Gypsy	Ccle	Complete
scaffold_2	30208203	30210984	Retrofit	Copia	Ccle	Complete
scaffold_2	30215290	30217910	Tork	Copia	Ccle	Core
scaffold_2	30350553	30353764	Tat	Gypsy	Ccle	Complete
scaffold_2	30361174	30363864	Retrofit	Copia	Ccle	Complete
scaffold_2	30714842	30717650	Retrofit	Copia	Ccle	Core
scaffold_2	30731991	30734798	Retrofit	Copia	Ccle	Complete
scaffold_2	30747213	30749753	CRM	Gypsy	Ccle	Complete
scaffold_2	31130142	31132987	Athila	Gypsy	Ccle	Complete
scaffold_2	31505797	31508630	Retrofit	Copia	Ccle	Complete
scaffold_2	32055379	32057601	Retrofit	Copia	Ccle	Complete
scaffold_2	32572522	32575329	Retrofit	Copia	Ccle	Complete
scaffold_2	33103131	33105942	Retrofit	Copia	Ccle	Core
scaffold_2	33467079	33469848	Retrofit	Copia	Ccle	Complete
scaffold_2	34312561	34315276	Retrofit	Copia	Ccle	Complete
scaffold_2	34320968	34323560	CRM	Gypsy	Ccle	Complete
scaffold_2	34881081	34883688	Tork	Copia	Ccle	Core
scaffold_2	35030740	35033565	Athila	Gypsy	Ccle	Complete
scaffold_2	35059584	35062768	Tat	Gypsy	Ccle	Complete
scaffold_2	35534313	35537110	Tork	Copia	Ccle	Complete
scaffold_2	36294488	36297139	SIRE	Copia	Ccle	Complete
scaffold_3	37896	40998	Tat	Gypsy	Ccle	Complete
scaffold_3	81416	84626	Tat	Gypsy	Ccle	Complete
scaffold_3	283573	286752	Tat	Gypsy	Ccle	Complete
scaffold_3	1490830	1494041	Tat	Gypsy	Ccle	Complete
scaffold_3	1737568	1740433	Athila	Gypsy	Ccle	Complete
scaffold_3	2325864	2328417	Tork	Copia	Ccle	Core
scaffold_3	2484929	2487614	Oryco	Copia	Ccle	Core
scaffold_3	3077295	3080273	Galadriel	Gypsy	Ccle	Complete
scaffold_3	3454271	3455945	Tork	Copia	Ccle	Core
scaffold_3	4555527	4558180	Tork	Copia	Ccle	Complete
scaffold_3	4590204	4592928	Retrofit	Copia	Ccle	Complete
scaffold_3	4771936	4774834	Galadriel	Gypsy	Ccle	Complete
scaffold_3	4854306	4856962	Oryco	Copia	Ccle	Core
scaffold_3	5068849	5071561	Tork	Copia	Ccle	Complete
scaffold_3	5084549	5087405	Athila	Gypsy	Ccle	Complete
scaffold_3	5099625	5101753	Athila	Gypsy	Ccle	Complete
scaffold_3	5149712	5152636	Del	Gypsy	Ccle	Complete
scaffold_3	5201363	5203748	Tork	Copia	Ccle	Complete
scaffold_3	5555641	5558293	SIRE	Copia	Ccle	Core
scaffold_3	6049636	6052481	Athila	Gypsy	Ccle	Complete
scaffold_3	6094603	6097402	Retrofit	Copia	Ccle	Complete
scaffold_3	6429744	6431923	CRM	Gypsy	Ccle	Core
scaffold_3	6444299	6446962	Tat	Gypsy	Ccle	Core
scaffold_3	6617825	6621016	Tat	Gypsy	Ccle	Complete
scaffold_3	6849516	6852362	Athila	Gypsy	Ccle	Complete
scaffold_3	6952496	6954820	Retrofit	Copia	Ccle	Complete
scaffold_3	7461105	7464319	Tat	Gypsy	Ccle	Complete
scaffold_3	7471382	7474010	CRM	Gypsy	Ccle	Complete
scaffold_3	7535085	7537362	Retrofit	Copia	Ccle	Complete
scaffold_3	7865931	7868573	Tork	Copia	Ccle	Complete
scaffold_3	7876377	7879223	Athila	Gypsy	Ccle	Complete
scaffold_3	7912914	7915760	Athila	Gypsy	Ccle	Complete
scaffold_3	7920050	7922475	Tork	Copia	Ccle	Complete
scaffold_3	8064602	8067601	Retrofit	Copia	Ccle	Complete
scaffold_3	8848092	8850744	SIRE	Copia	Ccle	Complete
scaffold_3	8883996	8886888	Del	Gypsy	Ccle	Complete
scaffold_3	8982054	8985033	Galadriel	Gypsy	Ccle	Complete
scaffold_3	9070262	9072863	Oryco	Copia	Ccle	Complete
scaffold_3	9324198	9327006	Retrofit	Copia	Ccle	Complete
scaffold_3	9401494	9403436	Athila	Gypsy	Ccle	Core
scaffold_3	9624667	9627478	Athila	Gypsy	Ccle	Core
scaffold_3	9638005	9640850	Athila	Gypsy	Ccle	Complete
scaffold_3	9646625	9649476	Athila	Gypsy	Ccle	Core
scaffold_3	9666278	9668925	Tork	Copia	Ccle	Core
scaffold_3	9834551	9836342	Athila	Gypsy	Ccle	Core
scaffold_3	9888127	9890920	Retrofit	Copia	Ccle	Complete
scaffold_3	9902536	9904437	Tork	Copia	Ccle	Core
scaffold_3	9936809	9939467	Tork	Copia	Ccle	Core
scaffold_3	9943092	9945804	SIRE	Copia	Ccle	Complete
scaffold_3	10007427	10010145	Tork	Copia	Ccle	Complete
scaffold_3	10200483	10203015	Tork	Copia	Ccle	Core
scaffold_3	10222363	10225208	Athila	Gypsy	Ccle	Complete
scaffold_3	10266894	10269684	Tork	Copia	Ccle	Complete
scaffold_3	10328909	10331566	Tork	Copia	Ccle	Complete
scaffold_3	10343604	10346469	Reina	Gypsy	Ccle	Complete
scaffold_3	10354922	10357590	Retrofit	Copia	Ccle	Complete
scaffold_3	10441635	10444437	Athila	Gypsy	Ccle	Complete
scaffold_3	10476417	10479130	Retrofit	Copia	Ccle	Complete
scaffold_3	10535660	10538844	Tat	Gypsy	Ccle	Complete
scaffold_3	10620947	10623403	SIRE	Copia	Ccle	Complete
scaffold_3	10651882	10654362	SIRE	Copia	Ccle	Complete
scaffold_3	10671129	10673946	Reina	Gypsy	Ccle	Complete
scaffold_3	10693789	10696635	Athila	Gypsy	Ccle	Core
scaffold_3	10742609	10744835	Athila	Gypsy	Ccle	Core
scaffold_3	10750170	10753015	Athila	Gypsy	Ccle	Complete
scaffold_3	10765484	10768309	Athila	Gypsy	Ccle	Complete
scaffold_3	10919772	10922456	Retrofit	Copia	Ccle	Complete
scaffold_3	10977943	10980739	Retrofit	Copia	Ccle	Complete
scaffold_3	11038597	11041443	Athila	Gypsy	Ccle	Complete
scaffold_3	11166968	11169613	SIRE	Copia	Ccle	Core
scaffold_3	11174128	11176876	Tork	Copia	Ccle	Complete
scaffold_3	11256444	11259141	SIRE	Copia	Ccle	Complete
scaffold_3	11286243	11289021	Del	Gypsy	Ccle	Core
scaffold_3	11304910	11307756	Athila	Gypsy	Ccle	Complete
scaffold_3	11317428	11320243	Athila	Gypsy	Ccle	Complete
scaffold_3	11366723	11369400	Tork	Copia	Ccle	Complete
scaffold_3	11440954	11443561	Tork	Copia	Ccle	Complete
scaffold_3	11591534	11594355	Athila	Gypsy	Ccle	Complete
scaffold_3	11597946	11600612	Reina	Gypsy	Ccle	Complete
scaffold_3	11603221	11605757	Tork	Copia	Ccle	Complete
scaffold_3	11724967	11727172	Athila	Gypsy	Ccle	Complete
scaffold_3	11738862	11741537	SIRE	Copia	Ccle	Complete
scaffold_3	11754127	11756243	Tork	Copia	Ccle	Complete
scaffold_3	11765435	11767873	Oryco	Copia	Ccle	Complete
scaffold_3	11770157	11772813	Retrofit	Copia	Ccle	Core
scaffold_3	11797394	11799997	CRM	Gypsy	Ccle	Complete
scaffold_3	11898052	11900711	Tork	Copia	Ccle	Complete
scaffold_3	11909048	11911745	Tork	Copia	Ccle	Core
scaffold_3	11917426	11920182	Athila	Gypsy	Ccle	Complete
scaffold_3	11935348	11938010	SIRE	Copia	Ccle	Complete
scaffold_3	11953557	11956358	Reina	Gypsy	Ccle	Complete
scaffold_3	11977822	11981164	Athila	Gypsy	Ccle	Core
scaffold_3	12016615	12019451	Athila	Gypsy	Ccle	Complete
scaffold_3	12026805	12028898	Tork	Copia	Ccle	Complete
scaffold_3	12058936	12061449	Oryco	Copia	Ccle	Complete
scaffold_3	12092470	12095059	CRM	Gypsy	Ccle	Complete
scaffold_3	12266809	12269497	Tork	Copia	Ccle	Complete
scaffold_3	12293660	12296338	SIRE	Copia	Ccle	Complete
scaffold_3	12307911	12310691	Athila	Gypsy	Ccle	Complete
scaffold_3	12353514	12355840	Tat	Gypsy	Ccle	Core
scaffold_3	12366385	12369053	SIRE	Copia	Ccle	Complete
scaffold_3	12495362	12498206	Athila	Gypsy	Ccle	Complete
scaffold_3	12525053	12527789	SIRE	Copia	Ccle	Core
scaffold_3	12550921	12553482	Tork	Copia	Ccle	Complete
scaffold_3	12611585	12614277	SIRE	Copia	Ccle	Complete
scaffold_3	12810267	12813015	Reina	Gypsy	Ccle	Complete
scaffold_3	12852529	12855354	Tork	Copia	Ccle	Complete
scaffold_3	12886233	12888911	SIRE	Copia	Ccle	Complete
scaffold_3	12921094	12923686	Tork	Copia	Ccle	Complete
scaffold_3	12925256	12927909	Tat	Gypsy	Ccle	Core
scaffold_3	13158852	13161657	Athila	Gypsy	Ccle	Complete
scaffold_3	13174147	13176814	SIRE	Copia	Ccle	Complete
scaffold_3	13207908	13209570	Athila	Gypsy	Ccle	Complete
scaffold_3	13245470	13248125	SIRE	Copia	Ccle	Complete
scaffold_3	13264790	13267433	Retrofit	Copia	Ccle	Core
scaffold_3	13306115	13308714	Tork	Copia	Ccle	Core
scaffold_3	13340767	13343613	Athila	Gypsy	Ccle	Complete
scaffold_3	13425896	13428336	SIRE	Copia	Ccle	Complete
scaffold_3	13507797	13510604	Athila	Gypsy	Ccle	Complete
scaffold_3	13535236	13537729	Athila	Gypsy	Ccle	Complete
scaffold_3	13549764	13551704	Athila	Gypsy	Ccle	Core
scaffold_3	13636006	13638847	Athila	Gypsy	Ccle	Complete
scaffold_3	13666668	13669514	Athila	Gypsy	Ccle	Complete
scaffold_3	13689417	13692050	SIRE	Copia	Ccle	Core
scaffold_3	13775521	13778214	Tork	Copia	Ccle	Core
scaffold_3	13784063	13786907	Athila	Gypsy	Ccle	Complete
scaffold_3	13794029	13796856	Athila	Gypsy	Ccle	Core
scaffold_3	13851931	13854720	Athila	Gypsy	Ccle	Complete
scaffold_3	13922412	13924323	Athila	Gypsy	Ccle	Core
scaffold_3	13932262	13935108	Athila	Gypsy	Ccle	Complete
scaffold_3	13957059	13960114	Athila	Gypsy	Ccle	Complete
scaffold_3	13971789	13974380	Oryco	Copia	Ccle	Complete
scaffold_3	14035695	14038521	Athila	Gypsy	Ccle	Complete
scaffold_3	14098603	14101595	Tat	Gypsy	Ccle	Core
scaffold_3	14113498	14116158	Tork	Copia	Ccle	Core
scaffold_3	14138279	14140246	Tork	Copia	Ccle	Core
scaffold_3	14162956	14165794	Athila	Gypsy	Ccle	Complete
scaffold_3	14188772	14191038	Tork	Copia	Ccle	Core
scaffold_3	14217602	14220448	Athila	Gypsy	Ccle	Complete
scaffold_3	14231044	14233644	Oryco	Copia	Ccle	Core
scaffold_3	14288549	14291395	Athila	Gypsy	Ccle	Complete
scaffold_3	14296722	14298746	SIRE	Copia	Ccle	Complete
scaffold_3	14316053	14318735	SIRE	Copia	Ccle	Complete
scaffold_3	14333631	14335231	SIRE	Copia	Ccle	Core
scaffold_3	14340338	14343134	Athila	Gypsy	Ccle	Core
scaffold_3	14368486	14371304	Athila	Gypsy	Ccle	Complete
scaffold_3	14393517	14396362	Athila	Gypsy	Ccle	Complete
scaffold_3	14408573	14411379	Athila	Gypsy	Ccle	Core
scaffold_3	14430984	14433638	SIRE	Copia	Ccle	Complete
scaffold_3	14490450	14493121	SIRE	Copia	Ccle	Complete
scaffold_3	14515860	14518159	Athila	Gypsy	Ccle	Core
scaffold_3	14582655	14585500	Athila	Gypsy	Ccle	Complete
scaffold_3	14596296	14598976	SIRE	Copia	Ccle	Complete
scaffold_3	14664091	14666403	Tork	Copia	Ccle	Complete
scaffold_3	14678952	14681577	Tork	Copia	Ccle	Complete
scaffold_3	14701537	14704218	SIRE	Copia	Ccle	Complete
scaffold_3	14718276	14720693	Athila	Gypsy	Ccle	Core
scaffold_3	14766854	14768725	CRM	Gypsy	Ccle	Complete
scaffold_3	14790359	14793194	Athila	Gypsy	Ccle	Core
scaffold_3	14812667	14815313	CRM	Gypsy	Ccle	Complete
scaffold_3	14843961	14846082	CRM	Gypsy	Ccle	Core
scaffold_3	14917776	14919999	CRM	Gypsy	Ccle	Complete
scaffold_3	14929453	14931554	Athila	Gypsy	Ccle	Core
scaffold_3	14934548	14936672	CRM	Gypsy	Ccle	Core
scaffold_3	14998369	15001050	Athila	Gypsy	Ccle	Complete
scaffold_3	15119813	15122336	CRM	Gypsy	Ccle	Complete
scaffold_3	15185340	15187947	Athila	Gypsy	Ccle	Complete
scaffold_3	15234175	15236056	CRM	Gypsy	Ccle	Complete
scaffold_3	15257261	15259860	CRM	Gypsy	Ccle	Complete
scaffold_3	15299568	15302300	Athila	Gypsy	Ccle	Complete
scaffold_3	15349014	15351617	CRM	Gypsy	Ccle	Complete
scaffold_3	15412084	15414930	Athila	Gypsy	Ccle	Complete
scaffold_3	15471233	15473166	Athila	Gypsy	Ccle	Complete
scaffold_3	15500687	15503228	Athila	Gypsy	Ccle	Complete
scaffold_3	15529409	15532209	Athila	Gypsy	Ccle	Complete
scaffold_3	15558729	15561560	Athila	Gypsy	Ccle	Complete
scaffold_3	15570474	15572582	CRM	Gypsy	Ccle	Core
scaffold_3	15700101	15702950	Athila	Gypsy	Ccle	Complete
scaffold_3	15733067	15735652	CRM	Gypsy	Ccle	Complete
scaffold_3	15740099	15742618	SIRE	Copia	Ccle	Core
scaffold_3	15760086	15762925	Athila	Gypsy	Ccle	Complete
scaffold_3	15847421	15850052	CRM	Gypsy	Ccle	Complete
scaffold_3	15856564	15858695	Athila	Gypsy	Ccle	Core
scaffold_3	15871892	15874649	Tat	Gypsy	Ccle	Complete
scaffold_3	15899384	15901206	SIRE	Copia	Ccle	Core
scaffold_3	15906829	15909521	Del	Gypsy	Ccle	Complete
scaffold_3	15926646	15929226	Athila	Gypsy	Ccle	Core
scaffold_3	15936689	15939535	Athila	Gypsy	Ccle	Complete
scaffold_3	16008863	16011145	Athila	Gypsy	Ccle	Core
scaffold_3	16016409	16019255	Athila	Gypsy	Ccle	Complete
scaffold_3	16037099	16039772	SIRE	Copia	Ccle	Complete
scaffold_3	16086806	16089586	Reina	Gypsy	Ccle	Complete
scaffold_3	16126568	16128481	Tork	Copia	Ccle	Core
scaffold_3	16147594	16150427	Del	Gypsy	Ccle	Complete
scaffold_3	16153775	16156786	Retrofit	Copia	Ccle	Core
scaffold_3	16162936	16165600	SIRE	Copia	Ccle	Complete
scaffold_3	16177230	16179693	Athila	Gypsy	Ccle	Complete
scaffold_3	16249039	16251885	Athila	Gypsy	Ccle	Complete
scaffold_3	16279484	16281942	Athila	Gypsy	Ccle	Core
scaffold_3	16393788	16396576	Athila	Gypsy	Ccle	Complete
scaffold_3	16579320	16581652	SIRE	Copia	Ccle	Core
scaffold_3	16631469	16633707	SIRE	Copia	Ccle	Complete
scaffold_3	16637002	16638992	Tork	Copia	Ccle	Complete
scaffold_3	16652849	16655377	Athila	Gypsy	Ccle	Core
scaffold_3	16661686	16664532	Athila	Gypsy	Ccle	Complete
scaffold_3	16720999	16723303	Tork	Copia	Ccle	Core
scaffold_3	16865820	16868545	Tork	Copia	Ccle	Core
scaffold_3	16880316	16883295	Galadriel	Gypsy	Ccle	Complete
scaffold_3	16962457	16965301	Athila	Gypsy	Ccle	Core
scaffold_3	16973428	16976252	Athila	Gypsy	Ccle	Complete
scaffold_3	16996303	16998079	Athila	Gypsy	Ccle	Core
scaffold_3	17018177	17020845	SIRE	Copia	Ccle	Complete
scaffold_3	17046587	17049433	Athila	Gypsy	Ccle	Complete
scaffold_3	17070403	17073249	Athila	Gypsy	Ccle	Core
scaffold_3	17089553	17092253	Athila	Gypsy	Ccle	Core
scaffold_3	17100379	17102459	Athila	Gypsy	Ccle	Complete
scaffold_3	17128045	17130124	Athila	Gypsy	Ccle	Core
scaffold_3	17151762	17154559	Athila	Gypsy	Ccle	Core
scaffold_3	17173392	17175193	Athila	Gypsy	Ccle	Complete
scaffold_3	17203925	17206005	Athila	Gypsy	Ccle	Core
scaffold_3	17231963	17234790	Athila	Gypsy	Ccle	Complete
scaffold_3	17244431	17247276	Athila	Gypsy	Ccle	Core
scaffold_3	17307009	17309836	Athila	Gypsy	Ccle	Complete
scaffold_3	17319889	17322533	SIRE	Copia	Ccle	Core
scaffold_3	17365612	17368245	Tat	Gypsy	Ccle	Complete
scaffold_3	17382083	17384929	Athila	Gypsy	Ccle	Complete
scaffold_3	17407752	17410451	Athila	Gypsy	Ccle	Complete
scaffold_3	17422484	17425330	Athila	Gypsy	Ccle	Complete
scaffold_3	17437443	17440197	Athila	Gypsy	Ccle	Complete
scaffold_3	17588502	17591160	Tork	Copia	Ccle	Complete
scaffold_3	17614030	17616341	Tork	Copia	Ccle	Core
scaffold_3	17680452	17682465	Athila	Gypsy	Ccle	Complete
scaffold_3	17687729	17690573	Athila	Gypsy	Ccle	Complete
scaffold_3	17705367	17708033	CRM	Gypsy	Ccle	Complete
scaffold_3	17826138	17828952	Athila	Gypsy	Ccle	Complete
scaffold_3	17861564	17864136	Tork	Copia	Ccle	Core
scaffold_3	17910590	17913411	Athila	Gypsy	Ccle	Complete
scaffold_3	17952352	17953871	SIRE	Copia	Ccle	Complete
scaffold_3	17967362	17969924	Galadriel	Gypsy	Ccle	Core
scaffold_3	17973290	17974867	SIRE	Copia	Ccle	Core
scaffold_3	17984953	17987035	SIRE	Copia	Ccle	Complete
scaffold_3	17990501	17992115	Athila	Gypsy	Ccle	Complete
scaffold_3	18013034	18015681	SIRE	Copia	Ccle	Core
scaffold_3	18059414	18062067	Tork	Copia	Ccle	Complete
scaffold_3	18139385	18141991	Athila	Gypsy	Ccle	Core
scaffold_3	18146193	18149039	Athila	Gypsy	Ccle	Core
scaffold_3	18158119	18160965	Athila	Gypsy	Ccle	Complete
scaffold_3	18173711	18176362	SIRE	Copia	Ccle	Core
scaffold_3	18206286	18208885	Tork	Copia	Ccle	Core
scaffold_3	18252033	18254575	Tork	Copia	Ccle	Core
scaffold_3	18304530	18307376	Athila	Gypsy	Ccle	Complete
scaffold_3	18368926	18371007	SIRE	Copia	Ccle	Core
scaffold_3	18380016	18382784	Tork	Copia	Ccle	Complete
scaffold_3	18395958	18398929	Galadriel	Gypsy	Ccle	Complete
scaffold_3	18402917	18405499	Athila	Gypsy	Ccle	Core
scaffold_3	18409693	18411390	Del	Gypsy	Ccle	Core
scaffold_3	18431944	18434805	Athila	Gypsy	Ccle	Core
scaffold_3	18445173	18446829	Athila	Gypsy	Ccle	Core
scaffold_3	18455652	18458141	Athila	Gypsy	Ccle	Core
scaffold_3	18527198	18529858	Tork	Copia	Ccle	Complete
scaffold_3	18559152	18561379	Tork	Copia	Ccle	Core
scaffold_3	18760018	18762541	Reina	Gypsy	Ccle	Complete
scaffold_3	18763457	18765959	Reina	Gypsy	Ccle	Core
scaffold_3	18817288	18820290	Tat	Gypsy	Ccle	Core
scaffold_3	18849911	18853124	Tat	Gypsy	Ccle	Complete
scaffold_3	19004760	19007630	Athila	Gypsy	Ccle	Complete
scaffold_3	19036584	19039392	Athila	Gypsy	Ccle	Complete
scaffold_3	19045296	19047330	CRM	Gypsy	Ccle	Core
scaffold_3	19070717	19073586	Athila	Gypsy	Ccle	Core
scaffold_3	19091358	19094182	Athila	Gypsy	Ccle	Core
scaffold_3	19112478	19115085	Tork	Copia	Ccle	Core
scaffold_3	19134956	19137776	Athila	Gypsy	Ccle	Core
scaffold_3	19140851	19142482	Athila	Gypsy	Ccle	Core
scaffold_3	19186201	19188864	SIRE	Copia	Ccle	Complete
scaffold_3	19349729	19352525	Athila	Gypsy	Ccle	Core
scaffold_3	19405059	19407774	Retrofit	Copia	Ccle	Complete
scaffold_3	19416883	19419704	Athila	Gypsy	Ccle	Complete
scaffold_3	19447274	19449924	Oryco	Copia	Ccle	Core
scaffold_3	19468013	19470859	Athila	Gypsy	Ccle	Complete
scaffold_3	19514067	19516877	Retrofit	Copia	Ccle	Core
scaffold_3	19545184	19548016	Reina	Gypsy	Ccle	Complete
scaffold_3	19568395	19571202	Athila	Gypsy	Ccle	Core
scaffold_3	19572007	19574840	Reina	Gypsy	Ccle	Core
scaffold_3	19594644	19596814	Tork	Copia	Ccle	Complete
scaffold_3	19617942	19620786	Athila	Gypsy	Ccle	Complete
scaffold_3	19649298	19651787	Athila	Gypsy	Ccle	Core
scaffold_3	19656089	19658926	Athila	Gypsy	Ccle	Complete
scaffold_3	19680012	19682859	Athila	Gypsy	Ccle	Complete
scaffold_3	19688142	19690425	Del	Gypsy	Ccle	Complete
scaffold_3	19751333	19753997	SIRE	Copia	Ccle	Complete
scaffold_3	19770523	19773740	Tat	Gypsy	Ccle	Complete
scaffold_3	19808380	19810089	Oryco	Copia	Ccle	Complete
scaffold_3	19884945	19888164	Tat	Gypsy	Ccle	Complete
scaffold_3	19922923	19925591	SIRE	Copia	Ccle	Complete
scaffold_3	19953658	19956346	Retrofit	Copia	Ccle	Complete
scaffold_3	20004974	20007714	Oryco	Copia	Ccle	Complete
scaffold_3	20071341	20073974	Oryco	Copia	Ccle	Complete
scaffold_3	20105267	20108031	Retrofit	Copia	Ccle	Complete
scaffold_3	20110124	20112824	Oryco	Copia	Ccle	Complete
scaffold_3	20123670	20126986	Tork	Copia	Ccle	Complete
scaffold_3	20175942	20177966	Athila	Gypsy	Ccle	Complete
scaffold_3	20183918	20185684	Athila	Gypsy	Ccle	Core
scaffold_3	20201361	20203959	SIRE	Copia	Ccle	Core
scaffold_3	20212181	20214396	Tork	Copia	Ccle	Complete
scaffold_3	20285210	20287805	Reina	Gypsy	Ccle	Complete
scaffold_3	20384339	20386162	Tork	Copia	Ccle	Core
scaffold_3	20424984	20427779	Athila	Gypsy	Ccle	Core
scaffold_3	20455431	20458231	Athila	Gypsy	Ccle	Complete
scaffold_3	20478405	20480292	Athila	Gypsy	Ccle	Core
scaffold_3	20589305	20592016	Reina	Gypsy	Ccle	Core
scaffold_3	20619704	20622452	Tork	Copia	Ccle	Complete
scaffold_3	20701569	20704396	Athila	Gypsy	Ccle	Complete
scaffold_3	20709940	20712659	Galadriel	Gypsy	Ccle	Complete
scaffold_3	20856816	20859662	Athila	Gypsy	Ccle	Complete
scaffold_3	21045725	21048518	Retrofit	Copia	Ccle	Complete
scaffold_3	21119565	21122005	Tork	Copia	Ccle	Core
scaffold_3	21128777	21131445	SIRE	Copia	Ccle	Complete
scaffold_3	21141470	21144148	SIRE	Copia	Ccle	Complete
scaffold_3	21153368	21156041	SIRE	Copia	Ccle	Complete
scaffold_3	21199237	21201946	Tork	Copia	Ccle	Complete
scaffold_3	21230533	21233359	Athila	Gypsy	Ccle	Complete
scaffold_3	21304233	21306597	Retrofit	Copia	Ccle	Core
scaffold_3	21318620	21321548	Retrofit	Copia	Ccle	Complete
scaffold_3	21348078	21350752	SIRE	Copia	Ccle	Complete
scaffold_3	21365137	21367212	SIRE	Copia	Ccle	Core
scaffold_3	21467461	21470282	Retrofit	Copia	Ccle	Complete
scaffold_3	21531655	21534485	Retrofit	Copia	Ccle	Complete
scaffold_3	21555097	21556957	SIRE	Copia	Ccle	Complete
scaffold_3	21608702	21611335	SIRE	Copia	Ccle	Complete
scaffold_3	21622733	21625388	Tork	Copia	Ccle	Complete
scaffold_3	21642796	21645608	Athila	Gypsy	Ccle	Core
scaffold_3	21662639	21665176	Tork	Copia	Ccle	Core
scaffold_3	21702326	21705077	Tork	Copia	Ccle	Complete
scaffold_3	21725938	21728539	Athila	Gypsy	Ccle	Complete
scaffold_3	21741593	21744439	Athila	Gypsy	Ccle	Complete
scaffold_3	21754222	21757046	Reina	Gypsy	Ccle	Complete
scaffold_3	21774696	21777494	Athila	Gypsy	Ccle	Complete
scaffold_3	21789622	21792283	Tork	Copia	Ccle	Complete
scaffold_3	21824276	21827101	Athila	Gypsy	Ccle	Complete
scaffold_3	21836485	21839094	Tork	Copia	Ccle	Complete
scaffold_3	21861622	21864685	Tat	Gypsy	Ccle	Complete
scaffold_3	21973379	21975995	CRM	Gypsy	Ccle	Core
scaffold_3	21995537	21998154	Tork	Copia	Ccle	Core
scaffold_3	22010479	22013275	Athila	Gypsy	Ccle	Complete
scaffold_3	22062651	22065317	CRM	Gypsy	Ccle	Complete
scaffold_3	22094396	22097064	SIRE	Copia	Ccle	Complete
scaffold_3	22101792	22104459	Tork	Copia	Ccle	Core
scaffold_3	22119072	22122283	Tat	Gypsy	Ccle	Complete
scaffold_3	22210947	22213785	Retrofit	Copia	Ccle	Complete
scaffold_3	22250473	22253041	Retrofit	Copia	Ccle	Core
scaffold_3	22262138	22264822	Tat	Gypsy	Ccle	Complete
scaffold_3	22277041	22279614	SIRE	Copia	Ccle	Complete
scaffold_3	22319813	22322426	Tork	Copia	Ccle	Complete
scaffold_3	22350254	22352903	Retrofit	Copia	Ccle	Complete
scaffold_3	22445993	22448788	Reina	Gypsy	Ccle	Complete
scaffold_3	22450700	22453423	Tork	Copia	Ccle	Complete
scaffold_3	22455738	22458501	Retrofit	Copia	Ccle	Complete
scaffold_3	22470771	22473420	Tork	Copia	Ccle	Complete
scaffold_3	22483888	22486693	Retrofit	Copia	Ccle	Complete
scaffold_3	22498531	22501259	Retrofit	Copia	Ccle	Complete
scaffold_3	22527519	22530361	Athila	Gypsy	Ccle	Complete
scaffold_3	22577290	22580080	Retrofit	Copia	Ccle	Complete
scaffold_3	22597207	22599900	Tork	Copia	Ccle	Complete
scaffold_3	22614538	22617383	Athila	Gypsy	Ccle	Complete
scaffold_3	22712088	22714658	Tork	Copia	Ccle	Core
scaffold_3	22717843	22720503	Tat	Gypsy	Ccle	Core
scaffold_3	22756402	22758865	Tork	Copia	Ccle	Core
scaffold_3	22826747	22828752	Tork	Copia	Ccle	Core
scaffold_3	22890856	22893869	Tat	Gypsy	Ccle	Core
scaffold_3	22900123	22902947	Athila	Gypsy	Ccle	Core
scaffold_3	22909321	22912026	Athila	Gypsy	Ccle	Complete
scaffold_3	22935034	22937691	Athila	Gypsy	Ccle	Complete
scaffold_3	22946648	22949540	Del	Gypsy	Ccle	Core
scaffold_3	22954108	22956269	Tork	Copia	Ccle	Core
scaffold_3	22959893	22962068	Retrofit	Copia	Ccle	Core
scaffold_3	22970514	22972662	Tork	Copia	Ccle	Core
scaffold_3	22977665	22980444	Athila	Gypsy	Ccle	Complete
scaffold_3	23086824	23089670	Athila	Gypsy	Ccle	Complete
scaffold_3	23102323	23105165	Athila	Gypsy	Ccle	Complete
scaffold_3	23117918	23120725	Athila	Gypsy	Ccle	Complete
scaffold_3	23187833	23190582	Tork	Copia	Ccle	Complete
scaffold_3	23209716	23212419	Tork	Copia	Ccle	Core
scaffold_3	23218419	23221076	SIRE	Copia	Ccle	Core
scaffold_3	23252704	23255203	Tork	Copia	Ccle	Core
scaffold_3	23259452	23262301	Athila	Gypsy	Ccle	Complete
scaffold_3	23327250	23330094	Athila	Gypsy	Ccle	Complete
scaffold_3	23438250	23440906	Oryco	Copia	Ccle	Complete
scaffold_3	23523310	23525986	SIRE	Copia	Ccle	Complete
scaffold_3	23534715	23537097	Tat	Gypsy	Ccle	Core
scaffold_3	23614540	23616931	Oryco	Copia	Ccle	Complete
scaffold_3	23633397	23636242	Athila	Gypsy	Ccle	Complete
scaffold_3	23654020	23656351	Athila	Gypsy	Ccle	Core
scaffold_3	23687478	23690323	Athila	Gypsy	Ccle	Complete
scaffold_3	23804440	23807384	Galadriel	Gypsy	Ccle	Complete
scaffold_3	23859572	23862733	Tat	Gypsy	Ccle	Complete
scaffold_3	23879720	23882926	Tat	Gypsy	Ccle	Core
scaffold_3	23901379	23904187	Retrofit	Copia	Ccle	Complete
scaffold_3	23914695	23917573	Del	Gypsy	Ccle	Complete
scaffold_3	23942290	23945078	Retrofit	Copia	Ccle	Complete
scaffold_3	23957421	23960274	Reina	Gypsy	Ccle	Complete
scaffold_3	23976504	23979215	Tork	Copia	Ccle	Core
scaffold_3	23996577	23999793	Tat	Gypsy	Ccle	Core
scaffold_3	24032683	24035376	Tork	Copia	Ccle	Core
scaffold_3	24042886	24045520	Oryco	Copia	Ccle	Complete
scaffold_3	24059092	24061904	Tork	Copia	Ccle	Complete
scaffold_3	24215942	24218632	Retrofit	Copia	Ccle	Complete
scaffold_3	24225075	24227871	Athila	Gypsy	Ccle	Complete
scaffold_3	24238509	24240969	CRM	Gypsy	Ccle	Complete
scaffold_3	24291319	24293931	Tork	Copia	Ccle	Complete
scaffold_3	24371543	24374003	CRM	Gypsy	Ccle	Complete
scaffold_3	24388429	24391081	Tork	Copia	Ccle	Complete
scaffold_3	24435716	24438362	Retrofit	Copia	Ccle	Core
scaffold_3	24440626	24443279	Tork	Copia	Ccle	Complete
scaffold_3	24451983	24454784	Retrofit	Copia	Ccle	Complete
scaffold_3	24458721	24461435	Tork	Copia	Ccle	Core
scaffold_3	24771340	24774241	Retrofit	Copia	Ccle	Complete
scaffold_3	24970761	24973368	Tork	Copia	Ccle	Complete
scaffold_3	24988622	24991467	Reina	Gypsy	Ccle	Complete
scaffold_3	24997567	25000340	Retrofit	Copia	Ccle	Complete
scaffold_3	25031601	25034312	Tork	Copia	Ccle	Complete
scaffold_3	25120902	25123748	Athila	Gypsy	Ccle	Complete
scaffold_3	25152603	25154896	Tork	Copia	Ccle	Complete
scaffold_3	25164787	25167411	Tork	Copia	Ccle	Complete
scaffold_3	25175515	25178361	Athila	Gypsy	Ccle	Complete
scaffold_3	25190856	25192537	Athila	Gypsy	Ccle	Core
scaffold_3	25237178	25239859	SIRE	Copia	Ccle	Complete
scaffold_3	25289668	25292155	Tork	Copia	Ccle	Complete
scaffold_3	25301611	25304246	Tork	Copia	Ccle	Complete
scaffold_3	25438932	25441325	Oryco	Copia	Ccle	Core
scaffold_3	25485869	25489057	Tat	Gypsy	Ccle	Complete
scaffold_3	25505868	25508485	Tork	Copia	Ccle	Core
scaffold_3	25512951	25515797	Athila	Gypsy	Ccle	Complete
scaffold_3	25688596	25691441	Athila	Gypsy	Ccle	Complete
scaffold_3	25728051	25730667	Tork	Copia	Ccle	Complete
scaffold_3	25789243	25791810	Tork	Copia	Ccle	Core
scaffold_3	25822457	25825621	Tat	Gypsy	Ccle	Core
scaffold_3	25848741	25851443	Retrofit	Copia	Ccle	Complete
scaffold_3	25870205	25873045	Retrofit	Copia	Ccle	Complete
scaffold_3	25963861	25966012	Athila	Gypsy	Ccle	Core
scaffold_3	25988028	25991138	Athila	Gypsy	Ccle	Complete
scaffold_3	26041516	26044697	Tat	Gypsy	Ccle	Complete
scaffold_3	26090345	26093556	Tat	Gypsy	Ccle	Complete
scaffold_3	26164974	26167733	Retrofit	Copia	Ccle	Complete
scaffold_3	26212242	26215088	Athila	Gypsy	Ccle	Complete
scaffold_3	26228472	26231177	Tork	Copia	Ccle	Complete
scaffold_3	26244781	26247529	Athila	Gypsy	Ccle	Complete
scaffold_3	26257933	26259527	Athila	Gypsy	Ccle	Core
scaffold_3	26269139	26271977	Athila	Gypsy	Ccle	Core
scaffold_3	26325465	26328309	Athila	Gypsy	Ccle	Complete
scaffold_3	26353026	26355871	Athila	Gypsy	Ccle	Complete
scaffold_3	26366398	26369226	Athila	Gypsy	Ccle	Core
scaffold_3	26376987	26379832	Athila	Gypsy	Ccle	Complete
scaffold_3	26395597	26398405	Athila	Gypsy	Ccle	Complete
scaffold_3	26407304	26410112	Athila	Gypsy	Ccle	Complete
scaffold_3	26457888	26460734	Athila	Gypsy	Ccle	Complete
scaffold_3	26502764	26505609	Athila	Gypsy	Ccle	Complete
scaffold_3	26630868	26633665	Athila	Gypsy	Ccle	Complete
scaffold_3	26684592	26687399	Athila	Gypsy	Ccle	Complete
scaffold_3	26699550	26702335	Athila	Gypsy	Ccle	Complete
scaffold_3	26717730	26720247	Tork	Copia	Ccle	Core
scaffold_3	26734548	26737217	SIRE	Copia	Ccle	Complete
scaffold_3	26774267	26776988	Tork	Copia	Ccle	Complete
scaffold_3	26790393	26793192	Athila	Gypsy	Ccle	Core
scaffold_3	26834339	26837184	Athila	Gypsy	Ccle	Complete
scaffold_3	26872177	26874734	SIRE	Copia	Ccle	Core
scaffold_3	26877707	26880490	Tork	Copia	Ccle	Complete
scaffold_3	26891001	26893606	Tork	Copia	Ccle	Complete
scaffold_3	26909923	26912602	Retrofit	Copia	Ccle	Core
scaffold_3	26943349	26946005	Tork	Copia	Ccle	Complete
scaffold_3	26957760	26960548	Athila	Gypsy	Ccle	Complete
scaffold_3	26964933	26967776	Athila	Gypsy	Ccle	Core
scaffold_3	26985284	26986738	Del	Gypsy	Ccle	Core
scaffold_3	26995635	26998481	Athila	Gypsy	Ccle	Complete
scaffold_3	27039120	27041832	Tork	Copia	Ccle	Complete
scaffold_3	27052348	27055098	Athila	Gypsy	Ccle	Core
scaffold_3	27071769	27074481	Athila	Gypsy	Ccle	Core
scaffold_3	27079749	27082595	Athila	Gypsy	Ccle	Complete
scaffold_3	27129090	27131085	Tork	Copia	Ccle	Complete
scaffold_3	27144938	27148132	Tat	Gypsy	Ccle	Complete
scaffold_3	27303484	27306610	Tat	Gypsy	Ccle	Complete
scaffold_3	27333625	27336293	SIRE	Copia	Ccle	Complete
scaffold_3	27347412	27350017	Tork	Copia	Ccle	Complete
scaffold_3	27404160	27406556	Tork	Copia	Ccle	Complete
scaffold_3	27431630	27434346	Tork	Copia	Ccle	Complete
scaffold_3	27438714	27441483	Retrofit	Copia	Ccle	Complete
scaffold_3	27449038	27451759	Retrofit	Copia	Ccle	Complete
scaffold_3	27479571	27482224	Tork	Copia	Ccle	Complete
scaffold_3	27502525	27505171	Tat	Gypsy	Ccle	Complete
scaffold_3	27520183	27522997	Tork	Copia	Ccle	Complete
scaffold_3	27546666	27547952	SIRE	Copia	Ccle	Core
scaffold_3	27595975	27598640	CRM	Gypsy	Ccle	Complete
scaffold_3	27627980	27631195	Tat	Gypsy	Ccle	Complete
scaffold_3	27655208	27658053	Athila	Gypsy	Ccle	Complete
scaffold_3	27664204	27667050	Athila	Gypsy	Ccle	Core
scaffold_3	27686964	27689606	Oryco	Copia	Ccle	Complete
scaffold_3	27731192	27733911	Retrofit	Copia	Ccle	Complete
scaffold_3	27746767	27749485	Tork	Copia	Ccle	Complete
scaffold_3	27761496	27764715	Tat	Gypsy	Ccle	Complete
scaffold_3	27836662	27839590	Tat	Gypsy	Ccle	Core
scaffold_3	27896828	27899415	Tork	Copia	Ccle	Core
scaffold_3	27923033	27926021	Retrofit	Copia	Ccle	Complete
scaffold_3	27967750	27970966	Tat	Gypsy	Ccle	Complete
scaffold_3	28109699	28111929	Retrofit	Copia	Ccle	Complete
scaffold_3	28210298	28213143	Athila	Gypsy	Ccle	Complete
scaffold_3	28245367	28247452	Athila	Gypsy	Ccle	Complete
scaffold_3	28270318	28273163	Athila	Gypsy	Ccle	Complete
scaffold_3	28314896	28317288	SIRE	Copia	Ccle	Core
scaffold_3	28321133	28323509	Retrofit	Copia	Ccle	Core
scaffold_3	28449053	28451899	Athila	Gypsy	Ccle	Complete
scaffold_3	28502956	28506177	Tat	Gypsy	Ccle	Complete
scaffold_3	28611452	28614278	Reina	Gypsy	Ccle	Complete
scaffold_3	28626692	28629345	Tork	Copia	Ccle	Complete
scaffold_3	28822040	28824877	Athila	Gypsy	Ccle	Complete
scaffold_3	28841098	28843141	Retrofit	Copia	Ccle	Complete
scaffold_3	28871139	28873973	Athila	Gypsy	Ccle	Complete
scaffold_3	28898107	28900908	Tork	Copia	Ccle	Complete
scaffold_3	28912746	28915090	Oryco	Copia	Ccle	Core
scaffold_3	28949830	28952637	Athila	Gypsy	Ccle	Complete
scaffold_3	28961383	28964180	Athila	Gypsy	Ccle	Core
scaffold_3	28977979	28980459	SIRE	Copia	Ccle	Core
scaffold_3	28989994	28992765	Athila	Gypsy	Ccle	Complete
scaffold_3	29043522	29045542	SIRE	Copia	Ccle	Complete
scaffold_3	29067769	29069630	Athila	Gypsy	Ccle	Complete
scaffold_3	29098231	29100739	Athila	Gypsy	Ccle	Complete
scaffold_3	29184911	29187407	Tork	Copia	Ccle	Core
scaffold_3	29208370	29210702	Athila	Gypsy	Ccle	Core
scaffold_3	29243524	29246134	Tork	Copia	Ccle	Core
scaffold_3	29488798	29491040	Tat	Gypsy	Ccle	Complete
scaffold_3	29523220	29526064	Athila	Gypsy	Ccle	Complete
scaffold_3	29598361	29600722	Tork	Copia	Ccle	Complete
scaffold_3	29634626	29637354	Tork	Copia	Ccle	Complete
scaffold_3	29675967	29678775	Athila	Gypsy	Ccle	Complete
scaffold_3	29692244	29695089	Athila	Gypsy	Ccle	Complete
scaffold_3	29702138	29705034	Reina	Gypsy	Ccle	Complete
scaffold_3	29729784	29732439	Retrofit	Copia	Ccle	Complete
scaffold_3	29740878	29744061	Tat	Gypsy	Ccle	Complete
scaffold_3	29786844	29789430	Tork	Copia	Ccle	Core
scaffold_3	29825880	29828654	Retrofit	Copia	Ccle	Complete
scaffold_3	29845071	29847917	Athila	Gypsy	Ccle	Complete
scaffold_3	29862707	29865553	Athila	Gypsy	Ccle	Complete
scaffold_3	29874525	29877254	Tork	Copia	Ccle	Complete
scaffold_3	29896035	29898802	Athila	Gypsy	Ccle	Complete
scaffold_3	29928800	29931453	Tork	Copia	Ccle	Complete
scaffold_3	29940580	29943291	Tork	Copia	Ccle	Complete
scaffold_3	30036373	30038828	Tork	Copia	Ccle	Complete
scaffold_3	30088235	30091075	Athila	Gypsy	Ccle	Complete
scaffold_3	30097104	30099930	Athila	Gypsy	Ccle	Core
scaffold_3	30107663	30109901	Athila	Gypsy	Ccle	Core
scaffold_3	30168389	30170933	Athila	Gypsy	Ccle	Complete
scaffold_3	30181938	30184491	Tork	Copia	Ccle	Complete
scaffold_3	30189515	30192322	Athila	Gypsy	Ccle	Complete
scaffold_3	30203552	30206420	Athila	Gypsy	Ccle	Complete
scaffold_3	30258331	30261177	Athila	Gypsy	Ccle	Complete
scaffold_3	30273750	30276403	Tork	Copia	Ccle	Complete
scaffold_3	30402948	30405706	Galadriel	Gypsy	Ccle	Core
scaffold_3	30416203	30418929	Oryco	Copia	Ccle	Complete
scaffold_3	30499014	30501889	Tat	Gypsy	Ccle	Complete
scaffold_3	30530181	30532752	SIRE	Copia	Ccle	Complete
scaffold_3	30558379	30561172	Athila	Gypsy	Ccle	Complete
scaffold_3	30587672	30590650	Galadriel	Gypsy	Ccle	Complete
scaffold_3	30672906	30675209	Athila	Gypsy	Ccle	Core
scaffold_3	30709798	30712373	Oryco	Copia	Ccle	Complete
scaffold_3	30770028	30772788	Athila	Gypsy	Ccle	Complete
scaffold_3	30813974	30816799	Athila	Gypsy	Ccle	Core
scaffold_3	30985192	30987118	Athila	Gypsy	Ccle	Core
scaffold_3	30992686	30995367	SIRE	Copia	Ccle	Core
scaffold_3	31058213	31060153	Athila	Gypsy	Ccle	Core
scaffold_3	31075445	31078233	Tork	Copia	Ccle	Complete
scaffold_3	31087851	31090505	SIRE	Copia	Ccle	Complete
scaffold_3	31095286	31098720	Athila	Gypsy	Ccle	Core
scaffold_3	31183602	31186295	Tork	Copia	Ccle	Complete
scaffold_3	31195179	31197442	Athila	Gypsy	Ccle	Core
scaffold_3	31247926	31250744	Athila	Gypsy	Ccle	Complete
scaffold_3	31279646	31282299	Tork	Copia	Ccle	Core
scaffold_3	31368558	31371273	Tork	Copia	Ccle	Core
scaffold_3	31379910	31382217	CRM	Gypsy	Ccle	Core
scaffold_3	31391543	31394196	Tork	Copia	Ccle	Complete
scaffold_3	31478333	31480838	Reina	Gypsy	Ccle	Core
scaffold_3	31504832	31507320	Athila	Gypsy	Ccle	Core
scaffold_3	31611590	31614801	Tat	Gypsy	Ccle	Complete
scaffold_3	31679312	31681687	Tat	Gypsy	Ccle	Core
scaffold_3	31700564	31703391	Athila	Gypsy	Ccle	Core
scaffold_3	31794507	31797250	Galadriel	Gypsy	Ccle	Core
scaffold_3	31823671	31826340	SIRE	Copia	Ccle	Complete
scaffold_3	31893782	31896650	Athila	Gypsy	Ccle	Complete
scaffold_3	31908244	31910899	Tork	Copia	Ccle	Complete
scaffold_3	31914538	31917254	Retrofit	Copia	Ccle	Complete
scaffold_3	31939411	31942235	Athila	Gypsy	Ccle	Complete
scaffold_3	31949382	31952177	Athila	Gypsy	Ccle	Core
scaffold_3	31967589	31970256	SIRE	Copia	Ccle	Complete
scaffold_3	31984536	31987197	Athila	Gypsy	Ccle	Core
scaffold_3	31994920	31997724	Athila	Gypsy	Ccle	Complete
scaffold_3	32046019	32048767	Retrofit	Copia	Ccle	Complete
scaffold_3	32132295	32134948	Tork	Copia	Ccle	Complete
scaffold_3	32144084	32146641	Tork	Copia	Ccle	Core
scaffold_3	32156978	32159659	Retrofit	Copia	Ccle	Core
scaffold_3	32175763	32178620	Athila	Gypsy	Ccle	Complete
scaffold_3	32197113	32198934	Athila	Gypsy	Ccle	Complete
scaffold_3	32222607	32225319	Tork	Copia	Ccle	Complete
scaffold_3	32253311	32255917	Tork	Copia	Ccle	Complete
scaffold_3	32338810	32340380	SIRE	Copia	Ccle	Core
scaffold_3	32407620	32410216	Tork	Copia	Ccle	Complete
scaffold_3	32508454	32511433	Galadriel	Gypsy	Ccle	Complete
scaffold_3	32527143	32529649	Tork	Copia	Ccle	Complete
scaffold_3	32654739	32657512	Retrofit	Copia	Ccle	Complete
scaffold_3	32721571	32724272	Tork	Copia	Ccle	Complete
scaffold_3	32735388	32738123	Retrofit	Copia	Ccle	Complete
scaffold_3	32781155	32783824	Tork	Copia	Ccle	Core
scaffold_3	32891231	32893824	Retrofit	Copia	Ccle	Core
scaffold_3	33100947	33104013	Tat	Gypsy	Ccle	Core
scaffold_3	33194277	33196930	Tork	Copia	Ccle	Complete
scaffold_3	33209123	33211170	Tork	Copia	Ccle	Complete
scaffold_3	33221112	33223679	SIRE	Copia	Ccle	Complete
scaffold_3	33517268	33520487	Tat	Gypsy	Ccle	Complete
scaffold_3	33616597	33619181	Tork	Copia	Ccle	Complete
scaffold_3	33663202	33666042	Reina	Gypsy	Ccle	Complete
scaffold_3	33731032	33733690	Tork	Copia	Ccle	Core
scaffold_3	33797310	33800156	Athila	Gypsy	Ccle	Core
scaffold_3	33980759	33983413	Tork	Copia	Ccle	Complete
scaffold_3	34029146	34031869	Athila	Gypsy	Ccle	Core
scaffold_3	34042529	34045355	Athila	Gypsy	Ccle	Complete
scaffold_3	34052025	34054890	Athila	Gypsy	Ccle	Complete
scaffold_3	34062526	34064925	Tork	Copia	Ccle	Core
scaffold_3	34081031	34083876	Athila	Gypsy	Ccle	Complete
scaffold_3	34138874	34141634	Tork	Copia	Ccle	Complete
scaffold_3	34274824	34277565	Tork	Copia	Ccle	Core
scaffold_3	34356681	34359464	Retrofit	Copia	Ccle	Complete
scaffold_3	34364356	34367175	Retrofit	Copia	Ccle	Complete
scaffold_3	34369857	34372579	Retrofit	Copia	Ccle	Complete
scaffold_3	34413007	34415659	Tork	Copia	Ccle	Complete
scaffold_3	34418545	34421261	Tork	Copia	Ccle	Complete
scaffold_3	34505559	34508405	Athila	Gypsy	Ccle	Complete
scaffold_3	34542944	34545530	Tork	Copia	Ccle	Core
scaffold_3	34593503	34596302	Retrofit	Copia	Ccle	Core
scaffold_3	34710436	34713282	Athila	Gypsy	Ccle	Complete
scaffold_3	34776322	34779120	Athila	Gypsy	Ccle	Complete
scaffold_3	34824656	34827413	Tork	Copia	Ccle	Complete
scaffold_3	34886478	34889586	Tat	Gypsy	Ccle	Core
scaffold_3	34900665	34903387	Tork	Copia	Ccle	Complete
scaffold_3	34922738	34925395	SIRE	Copia	Ccle	Complete
scaffold_3	34969514	34972151	Tork	Copia	Ccle	Core
scaffold_3	34996394	34998657	Oryco	Copia	Ccle	Complete
scaffold_3	35001381	35003063	Athila	Gypsy	Ccle	Complete
scaffold_3	35016498	35019284	Athila	Gypsy	Ccle	Complete
scaffold_3	35040117	35042900	Retrofit	Copia	Ccle	Complete
scaffold_3	35052362	35055210	Athila	Gypsy	Ccle	Complete
scaffold_3	35134384	35137036	Tork	Copia	Ccle	Core
scaffold_3	35153487	35156140	Tork	Copia	Ccle	Core
scaffold_3	35158680	35162353	Tork	Copia	Ccle	Complete
scaffold_3	35167160	35169812	Tork	Copia	Ccle	Core
scaffold_3	35237706	35240552	Athila	Gypsy	Ccle	Complete
scaffold_3	35264313	35266994	SIRE	Copia	Ccle	Complete
scaffold_3	35286056	35288859	Athila	Gypsy	Ccle	Complete
scaffold_3	35297470	35300006	SIRE	Copia	Ccle	Core
scaffold_3	35407633	35410442	Athila	Gypsy	Ccle	Core
scaffold_3	35417015	35419795	Athila	Gypsy	Ccle	Complete
scaffold_3	35434235	35436846	Retrofit	Copia	Ccle	Core
scaffold_3	35474538	35477752	Tat	Gypsy	Ccle	Complete
scaffold_3	35490682	35493870	Tat	Gypsy	Ccle	Complete
scaffold_3	35503899	35506513	Retrofit	Copia	Ccle	Core
scaffold_3	35509526	35512166	Tork	Copia	Ccle	Complete
scaffold_3	35535574	35538367	Reina	Gypsy	Ccle	Complete
scaffold_3	35591048	35593661	Retrofit	Copia	Ccle	Core
scaffold_3	35627457	35630765	Tork	Copia	Ccle	Complete
scaffold_3	35658176	35660767	Retrofit	Copia	Ccle	Core
scaffold_3	35663350	35665102	Galadriel	Gypsy	Ccle	Core
scaffold_3	35668823	35671593	Athila	Gypsy	Ccle	Complete
scaffold_3	35717597	35720262	Retrofit	Copia	Ccle	Core
scaffold_3	35818799	35821646	Athila	Gypsy	Ccle	Complete
scaffold_3	35913150	35915862	Tork	Copia	Ccle	Complete
scaffold_3	36012266	36014872	Tork	Copia	Ccle	Complete
scaffold_3	36025015	36027599	Tork	Copia	Ccle	Complete
scaffold_3	36164731	36167158	Tork	Copia	Ccle	Core
scaffold_3	36209222	36211648	Tork	Copia	Ccle	Core
scaffold_3	36243305	36246091	Tat	Gypsy	Ccle	Complete
scaffold_3	36303607	36306686	Tat	Gypsy	Ccle	Complete
scaffold_3	36316345	36319027	Reina	Gypsy	Ccle	Complete
scaffold_3	36351735	36354920	Tat	Gypsy	Ccle	Complete
scaffold_3	36368451	36371289	Reina	Gypsy	Ccle	Complete
scaffold_3	36418419	36421245	Athila	Gypsy	Ccle	Core
scaffold_3	36429068	36431910	Athila	Gypsy	Ccle	Complete
scaffold_3	36442916	36445577	SIRE	Copia	Ccle	Core
scaffold_3	36489591	36492810	Tat	Gypsy	Ccle	Complete
scaffold_3	36820288	36823070	Retrofit	Copia	Ccle	Complete
scaffold_3	37011808	37014464	Oryco	Copia	Ccle	Complete
scaffold_3	37036479	37039066	Retrofit	Copia	Ccle	Complete
scaffold_3	37208146	37210814	SIRE	Copia	Ccle	Complete
scaffold_3	37308347	37311189	Athila	Gypsy	Ccle	Complete
scaffold_3	37335913	37338633	Athila	Gypsy	Ccle	Complete
scaffold_3	37397321	37400168	Athila	Gypsy	Ccle	Complete
scaffold_3	37437850	37440820	Galadriel	Gypsy	Ccle	Complete
scaffold_3	37533262	37535929	SIRE	Copia	Ccle	Complete
scaffold_3	37546125	37548658	Tork	Copia	Ccle	Complete
scaffold_3	37621437	37624166	Retrofit	Copia	Ccle	Complete
scaffold_3	37632656	37635309	Tork	Copia	Ccle	Complete
scaffold_3	37689185	37690935	Athila	Gypsy	Ccle	Complete
scaffold_3	37710844	37712993	Tork	Copia	Ccle	Complete
scaffold_3	37772331	37775289	Galadriel	Gypsy	Ccle	Complete
scaffold_3	38031762	38034410	Oryco	Copia	Ccle	Complete
scaffold_3	38157837	38160505	SIRE	Copia	Ccle	Complete
scaffold_3	38178486	38181052	SIRE	Copia	Ccle	Complete
scaffold_3	38279493	38282299	Retrofit	Copia	Ccle	Complete
scaffold_3	38577795	38580641	Athila	Gypsy	Ccle	Complete
scaffold_3	38735170	38738011	Athila	Gypsy	Ccle	Complete
scaffold_3	38753069	38755871	Retrofit	Copia	Ccle	Core
scaffold_3	38920877	38923487	Tork	Copia	Ccle	Core
scaffold_3	38994150	38996723	Tork	Copia	Ccle	Complete
scaffold_3	39228587	39231574	Tat	Gypsy	Ccle	Complete
scaffold_3	39258468	39261315	Athila	Gypsy	Ccle	Core
scaffold_3	39264584	39267329	Tat	Gypsy	Ccle	Core
scaffold_3	39310773	39313426	Tork	Copia	Ccle	Complete
scaffold_3	39887586	39890305	Tork	Copia	Ccle	Complete
scaffold_3	39902579	39905232	Tork	Copia	Ccle	Core
scaffold_3	39944655	39947351	Tork	Copia	Ccle	Complete
scaffold_3	40014747	40016432	Tork	Copia	Ccle	Core
scaffold_3	40395475	40398009	Athila	Gypsy	Ccle	Complete
scaffold_3	40490620	40493464	Athila	Gypsy	Ccle	Complete
scaffold_3	40601111	40603575	Retrofit	Copia	Ccle	Core
scaffold_3	40666562	40669219	Tork	Copia	Ccle	Complete
scaffold_3	40689007	40690935	Tork	Copia	Ccle	Core
scaffold_3	40803627	40806473	Athila	Gypsy	Ccle	Complete
scaffold_3	40810721	40813274	Tork	Copia	Ccle	Complete
scaffold_3	40875759	40878291	Oryco	Copia	Ccle	Complete
scaffold_3	42091905	42094750	Athila	Gypsy	Ccle	Complete
scaffold_3	42421182	42423912	Tat	Gypsy	Ccle	Complete
scaffold_3	42701034	42704219	Tat	Gypsy	Ccle	Complete
scaffold_3	43027385	43030042	Tork	Copia	Ccle	Core
scaffold_3	43462053	43464712	Tork	Copia	Ccle	Complete
scaffold_3	43514476	43517249	Retrofit	Copia	Ccle	Complete
scaffold_3	43820456	43823116	Tork	Copia	Ccle	Core
scaffold_3	44058833	44061526	Tork	Copia	Ccle	Core
scaffold_3	44106420	44109267	Reina	Gypsy	Ccle	Complete
scaffold_3	44489652	44492855	Tat	Gypsy	Ccle	Complete
scaffold_3	44649790	44652132	Tork	Copia	Ccle	Core
scaffold_3	45932007	45934792	Tork	Copia	Ccle	Complete
scaffold_3	46302918	46305311	Retrofit	Copia	Ccle	Complete
scaffold_3	46579683	46581834	Retrofit	Copia	Ccle	Complete
scaffold_3	47313326	47316010	Retrofit	Copia	Ccle	Complete
scaffold_3	47416282	47418954	Retrofit	Copia	Ccle	Complete
scaffold_3	47856848	47859560	Tork	Copia	Ccle	Complete
scaffold_3	49216686	49219335	SIRE	Copia	Ccle	Complete
scaffold_3	49230082	49233298	Tat	Gypsy	Ccle	Complete
scaffold_3	49939279	49942124	Athila	Gypsy	Ccle	Complete
scaffold_3	50219937	50222784	Athila	Gypsy	Ccle	Complete
scaffold_3	50453855	50456163	Retrofit	Copia	Ccle	Core
scaffold_3	50988924	50992110	Tat	Gypsy	Ccle	Complete
scaffold_4	47176	49437	Athila	Gypsy	Ccle	Complete
scaffold_4	187629	190324	Retrofit	Copia	Ccle	Complete
scaffold_4	239636	242832	Tat	Gypsy	Ccle	Complete
scaffold_4	401240	403809	Oryco	Copia	Ccle	Core
scaffold_4	515052	517897	Athila	Gypsy	Ccle	Complete
scaffold_4	1025621	1028397	Reina	Gypsy	Ccle	Complete
scaffold_4	1084335	1087286	Tork	Copia	Ccle	Complete
scaffold_4	1690127	1692860	Tork	Copia	Ccle	Complete
scaffold_4	1722980	1725600	Tork	Copia	Ccle	Complete
scaffold_4	1806396	1809193	Reina	Gypsy	Ccle	Complete
scaffold_4	1918227	1920450	Tork	Copia	Ccle	Core
scaffold_4	2065151	2067858	Retrofit	Copia	Ccle	Core
scaffold_4	2072096	2075036	Retrofit	Copia	Ccle	Core
scaffold_4	2116108	2118954	Athila	Gypsy	Ccle	Complete
scaffold_4	2301835	2304682	Retrofit	Copia	Ccle	Complete
scaffold_4	2606376	2609123	Retrofit	Copia	Ccle	Complete
scaffold_4	2618581	2620268	Tork	Copia	Ccle	Core
scaffold_4	2664075	2667271	Tat	Gypsy	Ccle	Complete
scaffold_4	3010078	3012888	Tork	Copia	Ccle	Complete
scaffold_4	3037284	3039937	Tork	Copia	Ccle	Complete
scaffold_4	3057793	3060639	Reina	Gypsy	Ccle	Complete
scaffold_4	3071922	3074508	Tork	Copia	Ccle	Complete
scaffold_4	3734339	3737077	Retrofit	Copia	Ccle	Complete
scaffold_4	4094497	4097860	Tork	Copia	Ccle	Complete
scaffold_4	4117934	4120542	Galadriel	Gypsy	Ccle	Complete
scaffold_4	4123024	4125260	Athila	Gypsy	Ccle	Core
scaffold_4	4131914	4134589	SIRE	Copia	Ccle	Complete
scaffold_4	4146398	4149908	Athila	Gypsy	Ccle	Complete
scaffold_4	4158293	4161056	Athila	Gypsy	Ccle	Complete
scaffold_4	4195399	4197074	SIRE	Copia	Ccle	Core
scaffold_4	4212242	4214962	Reina	Gypsy	Ccle	Complete
scaffold_4	4274867	4277678	Reina	Gypsy	Ccle	Complete
scaffold_4	4349015	4351687	SIRE	Copia	Ccle	Core
scaffold_4	4369257	4372047	Tork	Copia	Ccle	Complete
scaffold_4	4436437	4439194	Reina	Gypsy	Ccle	Complete
scaffold_4	4502965	4505561	Tork	Copia	Ccle	Complete
scaffold_4	4513380	4516041	Oryco	Copia	Ccle	Complete
scaffold_4	4526666	4529566	Del	Gypsy	Ccle	Complete
scaffold_4	4539779	4541905	Tork	Copia	Ccle	Complete
scaffold_4	4566784	4569334	Tork	Copia	Ccle	Core
scaffold_4	4572579	4575324	Tork	Copia	Ccle	Complete
scaffold_4	4611059	4613927	Reina	Gypsy	Ccle	Complete
scaffold_4	4675164	4677758	CRM	Gypsy	Ccle	Core
scaffold_4	4684179	4686904	Tork	Copia	Ccle	Complete
scaffold_4	4700880	4703533	Tork	Copia	Ccle	Complete
scaffold_4	4713325	4715211	Galadriel	Gypsy	Ccle	Core
scaffold_4	4748353	4751063	Tork	Copia	Ccle	Complete
scaffold_4	4849978	4852582	Tork	Copia	Ccle	Complete
scaffold_4	5014577	5017234	Oryco	Copia	Ccle	Complete
scaffold_4	5213859	5216451	CRM	Gypsy	Ccle	Complete
scaffold_4	5226725	5229347	Tork	Copia	Ccle	Core
scaffold_4	5364376	5366536	Tork	Copia	Ccle	Complete
scaffold_4	5409073	5411919	Athila	Gypsy	Ccle	Complete
scaffold_4	5435506	5438314	Athila	Gypsy	Ccle	Complete
scaffold_4	5467612	5470873	Tork	Copia	Ccle	Complete
scaffold_4	5496930	5499470	Athila	Gypsy	Ccle	Core
scaffold_4	5545432	5548143	Tork	Copia	Ccle	Complete
scaffold_4	5594135	5596816	SIRE	Copia	Ccle	Complete
scaffold_4	5643840	5646513	SIRE	Copia	Ccle	Core
scaffold_4	5661124	5663970	Athila	Gypsy	Ccle	Complete
scaffold_4	5687228	5690028	Athila	Gypsy	Ccle	Complete
scaffold_4	5700388	5702689	Athila	Gypsy	Ccle	Core
scaffold_4	5715948	5718615	SIRE	Copia	Ccle	Complete
scaffold_4	5756906	5760117	Tat	Gypsy	Ccle	Core
scaffold_4	5764193	5767404	Tat	Gypsy	Ccle	Complete
scaffold_4	5786145	5788991	Athila	Gypsy	Ccle	Complete
scaffold_4	5855831	5858483	SIRE	Copia	Ccle	Complete
scaffold_4	5880313	5883159	Athila	Gypsy	Ccle	Complete
scaffold_4	5919493	5922339	Athila	Gypsy	Ccle	Complete
scaffold_4	5927678	5930044	Tork	Copia	Ccle	Complete
scaffold_4	6013174	6015829	SIRE	Copia	Ccle	Complete
scaffold_4	6037218	6040063	Athila	Gypsy	Ccle	Complete
scaffold_4	6061652	6064415	Retrofit	Copia	Ccle	Complete
scaffold_4	6068807	6071598	Tork	Copia	Ccle	Complete
scaffold_4	6217432	6220135	Retrofit	Copia	Ccle	Complete
scaffold_4	6414659	6417505	Athila	Gypsy	Ccle	Complete
scaffold_4	6423417	6426096	Retrofit	Copia	Ccle	Core
scaffold_4	6439568	6442316	Tork	Copia	Ccle	Complete
scaffold_4	6567348	6569715	Retrofit	Copia	Ccle	Complete
scaffold_4	6648682	6651186	Retrofit	Copia	Ccle	Core
scaffold_4	6683019	6685696	SIRE	Copia	Ccle	Complete
scaffold_4	6748236	6751032	Tork	Copia	Ccle	Complete
scaffold_4	6777266	6780112	Athila	Gypsy	Ccle	Complete
scaffold_4	6905576	6907260	SIRE	Copia	Ccle	Complete
scaffold_4	6911686	6914280	Tork	Copia	Ccle	Core
scaffold_4	6986931	6989652	Athila	Gypsy	Ccle	Core
scaffold_4	7012344	7015184	Reina	Gypsy	Ccle	Complete
scaffold_4	7484355	7487021	CRM	Gypsy	Ccle	Complete
scaffold_4	7516392	7519414	Tat	Gypsy	Ccle	Complete
scaffold_4	7581802	7584648	Athila	Gypsy	Ccle	Complete
scaffold_4	7601464	7604272	Athila	Gypsy	Ccle	Complete
scaffold_4	7609173	7611483	Tork	Copia	Ccle	Complete
scaffold_4	7624216	7627061	Athila	Gypsy	Ccle	Complete
scaffold_4	7661513	7664345	Reina	Gypsy	Ccle	Complete
scaffold_4	7673360	7676008	Tork	Copia	Ccle	Complete
scaffold_4	7769504	7772720	Tat	Gypsy	Ccle	Complete
scaffold_4	7796961	7799567	Tork	Copia	Ccle	Complete
scaffold_4	7817860	7821093	Tat	Gypsy	Ccle	Complete
scaffold_4	7839711	7842502	Tork	Copia	Ccle	Complete
scaffold_4	7845921	7848838	Retrofit	Copia	Ccle	Core
scaffold_4	8006454	8009300	Athila	Gypsy	Ccle	Complete
scaffold_4	8020097	8022890	Reina	Gypsy	Ccle	Core
scaffold_4	8058674	8061333	Tork	Copia	Ccle	Complete
scaffold_4	8131189	8133728	Oryco	Copia	Ccle	Complete
scaffold_4	8138029	8140439	Tork	Copia	Ccle	Core
scaffold_4	8152323	8155504	Tat	Gypsy	Ccle	Complete
scaffold_4	8252060	8254699	Tork	Copia	Ccle	Complete
scaffold_4	8274689	8277358	SIRE	Copia	Ccle	Core
scaffold_4	8392173	8395076	Galadriel	Gypsy	Ccle	Complete
scaffold_4	8470540	8473324	Athila	Gypsy	Ccle	Complete
scaffold_4	8496489	8499335	Athila	Gypsy	Ccle	Complete
scaffold_4	8573604	8576318	SIRE	Copia	Ccle	Core
scaffold_4	8577717	8579827	Tork	Copia	Ccle	Core
scaffold_4	8615078	8618056	Galadriel	Gypsy	Ccle	Complete
scaffold_4	8618453	8620422	Tork	Copia	Ccle	Complete
scaffold_4	8665824	8668040	Retrofit	Copia	Ccle	Complete
scaffold_4	8672548	8674662	Tork	Copia	Ccle	Complete
scaffold_4	8738295	8740485	Athila	Gypsy	Ccle	Core
scaffold_4	8744739	8747585	Athila	Gypsy	Ccle	Complete
scaffold_4	8758113	8760782	SIRE	Copia	Ccle	Core
scaffold_4	8788088	8791182	Tat	Gypsy	Ccle	Core
scaffold_4	8807360	8810011	Tork	Copia	Ccle	Core
scaffold_4	8817031	8819878	Athila	Gypsy	Ccle	Complete
scaffold_4	8837344	8839789	Athila	Gypsy	Ccle	Core
scaffold_4	8847697	8850543	Athila	Gypsy	Ccle	Complete
scaffold_4	8869084	8871892	Athila	Gypsy	Ccle	Complete
scaffold_4	8881025	8884242	Tat	Gypsy	Ccle	Complete
scaffold_4	8898474	8901320	Athila	Gypsy	Ccle	Complete
scaffold_4	8905869	8908231	Tork	Copia	Ccle	Complete
scaffold_4	8927758	8930604	Athila	Gypsy	Ccle	Complete
scaffold_4	8939002	8941847	Athila	Gypsy	Ccle	Complete
scaffold_4	8960325	8962990	SIRE	Copia	Ccle	Complete
scaffold_4	8986442	8989222	Retrofit	Copia	Ccle	Complete
scaffold_4	9007386	9010230	Athila	Gypsy	Ccle	Complete
scaffold_4	9030561	9032760	Tork	Copia	Ccle	Core
scaffold_4	9050672	9053503	Reina	Gypsy	Ccle	Complete
scaffold_4	9077571	9080205	SIRE	Copia	Ccle	Core
scaffold_4	9114824	9117471	SIRE	Copia	Ccle	Complete
scaffold_4	9140002	9142338	SIRE	Copia	Ccle	Core
scaffold_4	9146578	9149372	Athila	Gypsy	Ccle	Complete
scaffold_4	9159428	9161949	Tork	Copia	Ccle	Core
scaffold_4	9324654	9327333	SIRE	Copia	Ccle	Complete
scaffold_4	9379480	9382697	Tat	Gypsy	Ccle	Complete
scaffold_4	9405378	9407708	Tork	Copia	Ccle	Complete
scaffold_4	9512569	9514167	Athila	Gypsy	Ccle	Core
scaffold_4	9531547	9534378	Athila	Gypsy	Ccle	Complete
scaffold_4	9575758	9578024	Tork	Copia	Ccle	Core
scaffold_4	9705271	9707380	Athila	Gypsy	Ccle	Core
scaffold_4	9724884	9727543	Tork	Copia	Ccle	Complete
scaffold_4	9772638	9775484	Athila	Gypsy	Ccle	Complete
scaffold_4	9782637	9784756	Athila	Gypsy	Ccle	Core
scaffold_4	9844884	9847863	Tork	Copia	Ccle	Core
scaffold_4	9908997	9912180	Tat	Gypsy	Ccle	Complete
scaffold_4	9930598	9933800	Tat	Gypsy	Ccle	Complete
scaffold_4	9954973	9957335	Tat	Gypsy	Ccle	Core
scaffold_4	9985572	9987984	Tat	Gypsy	Ccle	Core
scaffold_4	10012297	10014707	Tat	Gypsy	Ccle	Core
scaffold_4	10019386	10021925	Oryco	Copia	Ccle	Complete
scaffold_4	10053102	10055512	Tat	Gypsy	Ccle	Core
scaffold_4	10079369	10081781	Tat	Gypsy	Ccle	Core
scaffold_4	10090256	10092999	Tat	Gypsy	Ccle	Complete
scaffold_4	10102625	10105841	Tat	Gypsy	Ccle	Core
scaffold_4	10156274	10158686	Tat	Gypsy	Ccle	Core
scaffold_4	10180633	10182728	Athila	Gypsy	Ccle	Core
scaffold_4	10261535	10264381	Athila	Gypsy	Ccle	Complete
scaffold_4	10304550	10307230	Tork	Copia	Ccle	Complete
scaffold_4	10319560	10322395	Reina	Gypsy	Ccle	Complete
scaffold_4	10353489	10356195	SIRE	Copia	Ccle	Complete
scaffold_4	10362370	10364722	CRM	Gypsy	Ccle	Core
scaffold_4	10374169	10377015	Athila	Gypsy	Ccle	Complete
scaffold_4	10457162	10459392	CRM	Gypsy	Ccle	Core
scaffold_4	10494171	10496668	SIRE	Copia	Ccle	Core
scaffold_4	10537679	10540525	Athila	Gypsy	Ccle	Complete
scaffold_4	10589763	10592939	Tat	Gypsy	Ccle	Complete
[truncated: 30,507 more rows]
